# Supplementary material for: Complexity of Infectious Diseases Compared With Other Medical Subspecialties
Source: Open Forum Infect Dis. 2023 Sep 8;10(9):ofad463. doi: 10.1093/ofid/ofad463 (PMC10533204; doi:10.1093/ofid/ofad463)
Supplement: ofad463_Supplementary_Data [file ofad463_supplementary_data.xlsx]

## Sheet: Uptodate articles 5 2 23
Infectious Diseases	Endocrine	Nephrology	Rheumatology
Infection due to coagulase-negative staphylococci: Epidemiology, microbiology, and pathogenesis	Adrenal hyperandrogenism	Clinical features and diagnosis of heme pigment-induced acute kidney injury	Achilles tendinopathy and tendon rupture
Mechanisms of antibiotic resistance in enterococci	Premature adrenarche	Crush-related acute kidney injury	Ankle sprain in adults: Evaluation and diagnosis
Resistance of Streptococcus pneumoniae to beta-lactam antibiotics	Causes of primary adrenal insufficiency (Addison's disease)	Definition and staging criteria of acute kidney injury in adults	Ankle sprain in adults: Management
Resistance of Streptococcus pneumoniae to the fluoroquinolones, doxycycline, and trimethoprim-sulfamethoxazole	Causes of secondary and tertiary adrenal insufficiency in adults	Etiology and diagnosis of prerenal disease and acute tubular necrosis in acute kidney injury in adults	Calcaneus fractures
Resistance of Streptococcus pneumoniae to the macrolides, azalides, lincosamides, and ketolides	Clinical manifestations of adrenal insufficiency in adults	Fractional excretion of sodium, urea, and other molecules in acute kidney injury	Calf injuries not involving the Achilles tendon
Aminoglycosides	Diagnosis of adrenal insufficiency in adults	Investigational biomarkers and the evaluation of acute kidney injury	Evaluation and diagnosis of common causes of forefoot pain in adults
Dosing and administration of parenteral aminoglycosides	Hyponatremia and hyperkalemia in adrenal insufficiency	Kidney and patient outcomes after acute kidney injury in adults	Evaluation and diagnosis of common causes of hindfoot pain in adults
Manifestations of and risk factors for aminoglycoside nephrotoxicity	Initial testing for adrenal insufficiency: Basal cortisol and the ACTH stimulation test	Nonoliguric versus oliguric acute kidney injury	Evaluation and diagnosis of common causes of midfoot pain in adults
Pathogenesis and prevention of aminoglycoside nephrotoxicity and ototoxicity	Insulin-induced hypoglycemia test protocol	Overview of the management of acute kidney injury (AKI) in adults	Hallux valgus deformity (bunion) in adults
Beta-lactam antibiotics: Mechanisms of action and resistance and adverse effects	Measurement of ACTH, CRH, and other hypothalamic and pituitary peptides	Pathogenesis and etiology of ischemic acute tubular necrosis	Non-Achilles ankle tendinopathy
Carbapenem-resistant E. coli, K. pneumoniae, and other Enterobacterales (CRE)	Metyrapone stimulation tests	Possible prevention and therapy of ischemic acute tubular necrosis	Overview of foot anatomy and biomechanics and assessment of foot pain in adults
Cephalosporins	Pathogenesis of autoimmune adrenal insufficiency	Prevention and treatment of heme pigment-induced acute kidney injury (including rhabdomyolysis)	Plantar fasciitis
Combination beta-lactamase inhibitors, carbapenems, and monobactams	Pituitary and adrenal gland dysfunction in patients with HIV	Assessment of kidney function	Talus fractures
Penicillin allergy: Delayed hypersensitivity reactions	Thyroid gland dysfunction in the patient with HIV	Assessment of urinary protein excretion and evaluation of isolated non-nephrotic proteinuria in adults	Elbow tendinopathy (tennis and golf elbow)
Penicillin allergy: Immediate reactions	Treatment of adrenal insufficiency in adults	Calculation of the creatinine clearance	Evaluation of elbow pain in adults
Penicillin, antistaphylococcal penicillins, and broad-spectrum penicillins	Clinical presentation and evaluation of adrenocortical tumors	Chronic kidney disease (newly identified): Clinical presentation and diagnostic approach in adults	Ankle fractures in adults
Antimicrobial stewardship in hospital settings	Evaluation and management of the adrenal incidentaloma	Diagnostic approach to adult patients with subacute kidney injury in an outpatient setting	Capitate fractures
Antimicrobial stewardship in outpatient settings	Treatment of adrenocortical carcinoma	Etiology and evaluation of hematuria in adults	Clavicle fractures
Daptomycin: An overview	Adrenal steroid biosynthesis	Evaluation of acute kidney injury among hospitalized adult patients	Cuboid and cuneiform fractures
Extended-spectrum beta-lactamases	Assays of the renin-angiotensin-aldosterone system in adrenal disease	Exercise-induced hematuria	Distal phalanx fractures
Linezolid and tedizolid (oxazolidinones): An overview	Basic principles in the laboratory evaluation of adrenocortical function	Loin pain-hematuria syndrome	Distal radius fractures in adults
Overview of antibacterial susceptibility testing	Glucocorticoid effects on the nervous system and behavior	Orthostatic (postural) proteinuria	Femoral stress fractures in adults
Prolonged infusions of beta-lactam antibiotics	Overview of the renin-angiotensin system	Overview of heavy proteinuria and the nephrotic syndrome	Fibula fractures
Azithromycin and clarithromycin	Physiology and clinical manifestations of normal adrenarche	Radiologic assessment of kidney disease	First (thumb) metacarpal fractures
Clindamycin: An overview	Clinical manifestations and diagnosis of classic congenital adrenal hyperplasia due to 21-hydroxylase deficiency in infants and children	Urinalysis in the diagnosis of kidney disease	General principles of acute fracture management
Metronidazole: An overview	Diagnosis and treatment of nonclassic (late-onset) congenital adrenal hyperplasia due to 21-hydroxylase deficiency	Antihypertensive therapy and progression of chronic kidney disease: Experimental studies	General principles of definitive fracture management
Polymyxins: An overview	Genetics and clinical manifestations of classic congenital adrenal hyperplasia due to 21-hydroxylase deficiency	Antihypertensive therapy and progression of nondiabetic chronic kidney disease in adults	General principles of fracture management: Bone healing and fracture description
Tetracyclines	Genetics and clinical presentation of nonclassic (late-onset) congenital adrenal hyperplasia due to 21-hydroxylase deficiency	Chronic kidney disease and coronary heart disease	General principles of fracture management: Early and late complications
Trimethoprim-sulfamethoxazole: An overview	Treatment of classic congenital adrenal hyperplasia due to 21-hydroxylase deficiency in adults	Definition and staging of chronic kidney disease in adults	Hamate fractures
Fluoroquinolones	Uncommon congenital adrenal hyperplasias	Dietary recommendations for patients with nondialysis chronic kidney disease	Initial evaluation and management of rib fractures
Vancomycin hypersensitivity	Causes and pathophysiology of Cushing's syndrome	Early detection of chronic kidney disease	Lunate fractures and perilunate injuries
Vancomycin: Parenteral dosing, monitoring, and adverse effects in adults	Corticotropin-releasing hormone stimulation test	Kidney palliative care: Conservative kidney management	Metacarpal base fractures
Antifungal susceptibility testing	Cushing's syndrome due to primary bilateral macronodular adrenal hyperplasia	Lipid management in patients with nondialysis chronic kidney disease	Metacarpal head fractures
Pharmacology of amphotericin B	Cushing's syndrome due to primary pigmented nodular adrenocortical disease	Management of chronic pain in advanced chronic kidney disease	Metacarpal neck fractures
Pharmacology of azoles	Desmopressin (DDAVP) stimulation test	Overview of the management of chronic kidney disease in adults	Metacarpal shaft fractures
Pharmacology of echinocandins	Dexamethasone suppression tests	Secondary factors and progression of chronic kidney disease	Metatarsal shaft fractures
Pharmacology of flucytosine (5-FC)	Diagnosis and management of Cushing's syndrome during pregnancy	The aging kidney	Middle phalanx fractures
Anthelminthic therapies	Epidemiology and clinical manifestations of Cushing's syndrome	Calciphylaxis (calcific uremic arteriolopathy)	Midshaft femur fractures in adults
Antimalarial drugs: An overview	Establishing the cause of Cushing's syndrome	Carbohydrate and insulin metabolism in chronic kidney disease	Midshaft humerus fractures in adults
Antiprotozoal therapies	Establishing the diagnosis of Cushing's syndrome	Evaluation of renal osteodystrophy	Osteoporotic thoracolumbar vertebral compression fractures: Clinical manifestations and treatment
Ethambutol: An overview	Measurement of cortisol in serum and saliva	Management of hyperphosphatemia in adults with chronic kidney disease	Overview of carpal fractures
Isoniazid hepatotoxicity	Measurement of urinary excretion of endogenous and exogenous glucocorticoids	Pathogenesis, consequences, and treatment of metabolic acidosis in chronic kidney disease	Overview of common hip fractures in adults
Isoniazid: An overview	Medical therapy of hypercortisolism (Cushing's syndrome)	Uremic platelet dysfunction	Overview of metacarpal fractures
Pyrazinamide: An overview	Overview of the treatment of Cushing's syndrome	Uremic polyneuropathy	Overview of stress fractures
Rifamycins (rifampin, rifabutin, rifapentine)	Persistent or recurrent Cushing's disease: Surgical adrenalectomy	Vascular calcification in chronic kidney disease	Overview of tibial fractures in adults
Acyclovir: An overview	Primary therapy of Cushing's disease: Transsphenoidal surgery and pituitary irradiation	Acute phosphate nephropathy	Patella fractures
Antiviral drugs for influenza: Pharmacology and resistance	Determinants of glucocorticoid dosing	Amphotericin B nephrotoxicity	Pisiform fractures
Cidofovir: An overview	Glucocorticoid effects on the immune system	Anticoagulant-related nephropathy	Proximal fifth metatarsal fractures
Famciclovir: An overview	Glucocorticoid withdrawal	Chemotherapy nephrotoxicity and dose modification in patients with kidney impairment: Conventional cytotoxic agents	Proximal humeral fractures in adults
Foscarnet: An overview	Major side effects of inhaled glucocorticoids	Chemotherapy nephrotoxicity and dose modification in patients with kidney impairment: Molecularly targeted agents and immunotherapies	Proximal phalanx fractures
Ganciclovir and valganciclovir: An overview	Major side effects of systemic glucocorticoids	Cisplatin nephrotoxicity	Proximal tibial fractures in adults
Valacyclovir: An overview	Pharmacologic use of glucocorticoids	Clinical manifestations and diagnosis of acute interstitial nephritis	Radial head and neck fractures in adults
Approach to the patient with HIV and central nervous system lesions	The management of the surgical patient taking glucocorticoids	Clinical manifestations and diagnosis of analgesic nephropathy	Scaphoid fractures
Arthropod-borne encephalitides	Apparent mineralocorticoid excess syndromes (including chronic licorice ingestion)	Contrast-associated and contrast-induced acute kidney injury: Clinical features, diagnosis, and management	Sesamoid fractures of the foot
Clinical management and monitoring during antifungal therapy for cryptococcal meningoencephalitis in persons with HIV	Diagnosis of primary aldosteronism	Crystal-induced acute kidney injury	Stress fractures of the humeral shaft
Clinical manifestations and diagnosis of Cryptococcus neoformans meningoencephalitis in patients without HIV	Familial hyperaldosteronism	Dosing and administration of parenteral aminoglycosides	Stress fractures of the metatarsal shaft
Clinical manifestations and diagnosis of West Nile virus infection	Pathophysiology and clinical features of primary aldosteronism	Epidemiology and pathogenesis of analgesic-related chronic kidney disease	Stress fractures of the tarsal (foot) navicular
Cryptococcus neoformans meningoencephalitis in persons with HIV: Treatment and prevention	Treatment of primary aldosteronism	Epidemiology and toxicity of cadmium	Stress fractures of the tibia and fibula
Epidemiology and pathogenesis of West Nile virus infection	Etiology, diagnosis, and treatment of hypoaldosteronism (type 4 RTA)	Ifosfamide nephrotoxicity	Tarsometatarsal (Lisfranc) joint complex injuries
Epidemiology, clinical manifestations, and diagnosis of Cryptococcus neoformans meningoencephalitis in patients with HIV	Multiple endocrine neoplasia type 1: Genetics	Lead nephropathy and lead-related nephrotoxicity	Tibial shaft fractures in adults
Herpes simplex virus type 1 encephalitis	Clinical presentation and diagnosis of pheochromocytoma	Manifestations of and risk factors for aminoglycoside nephrotoxicity	Toe fractures in adults
Nipah, Hendra, and other henipaviruses	Pheochromocytoma in genetic disorders	Mercury toxicity	Trapezium and trapezoid fractures
PCR testing for the diagnosis of herpes simplex virus in patients with encephalitis or meningitis	Treatment of pheochromocytoma in adults	NSAIDs: Acute kidney injury	Triquetrum fractures
St. Louis encephalitis	Diuretics and calcium balance	Nephrocalcinosis	Basic techniques for splinting of musculoskeletal injuries
Treatment and prevention of West Nile virus infection	Overview of vitamin D	Nephropathy induced by aristolochic acid (AA) containing herbs	Burners (stingers): Acute brachial plexus injury in the athlete
Viral encephalitis in adults	Parathyroid hormone secretion and action	Overview of kidney disease in patients with cancer	Bursitis: An overview of clinical manifestations, diagnosis, and management
Cerebrospinal fluid: Physiology and utility of an examination in disease states	Relation between total and ionized serum calcium concentrations	Pathogenesis and prevention of aminoglycoside nephrotoxicity and ototoxicity	Calcific tendinopathy of the shoulder
Lumbar puncture: Technique, indications, contraindications, and complications in adults	Clinical manifestations of hypercalcemia	Prevention of contrast-associated acute kidney injury related to angiography	Clinical assessment of walking and running gait
Molecular diagnosis of central nervous system infections	Diagnostic approach to hypercalcemia	Prevention of contrast-induced acute kidney injury associated with computed tomography	Complex regional pain syndrome in adults: Pathogenesis, clinical manifestations, and diagnosis
Approach to the patient with chronic meningitis	Disorders of the calcium-sensing receptor: Familial hypocalciuric hypercalcemia and autosomal dominant hypocalcemia	Renal toxicity of lithium	Evaluation of the adult with polyarticular pain
Aseptic meningitis in adults	Etiology of hypercalcemia	Treatment of acute interstitial nephritis	Imaging techniques for evaluation of the painful joint
Candida infections of the central nervous system	Hypercalcemia in granulomatous diseases	Triamterene nephrotoxicity	Monoarthritis in adults: Etiology and evaluation
Central nervous system tuberculosis: An overview	Hypercalcemia of malignancy: Mechanisms	Urinary tract malignancy and atherosclerotic disease in patients with chronic analgesic abuse	Overview of overuse (persistent) tendinopathy
Central nervous system tuberculosis: Treatment and prognosis	Kidney transplantation in adults: Bone disease after kidney transplantation	COVID-19: Issues related to acute kidney injury, glomerular disease, and hypertension	Overview of the management of overuse (persistent) tendinopathy
Clinical features and diagnosis of acute bacterial meningitis in adults	Kidney transplantation in adults: Persistent hyperparathyroidism after kidney transplantation	COVID-19: Issues related to end-stage kidney disease	Dupuytren's contracture
Clinical manifestations and diagnosis of Listeria monocytogenes infection	Parathyroid hormone assays and their clinical use	Kidney involvement in hantavirus infections	Evaluation of the patient with thumb pain
Clinical manifestations of meningococcal infection	Preoperative localization for parathyroid surgery in patients with primary hyperparathyroidism	Clinical course and management of monoclonal gammopathy of undetermined significance	Extensor tendon injury of the distal interphalangeal joint (mallet finger)
Coccidioidal meningitis	Primary hyperparathyroidism: Clinical manifestations	Diagnosis and treatment of monoclonal gammopathy of renal significance	Finger and thumb anatomy
Dexamethasone to prevent neurologic complications of bacterial meningitis in adults	Primary hyperparathyroidism: Diagnosis, differential diagnosis, and evaluation	Diagnosis of monoclonal gammopathy of undetermined significance	Flexor tendon injury of the distal interphalangeal joint (jersey finger)
Diagnosis and treatment of disseminated histoplasmosis in HIV-uninfected patients	Primary hyperparathyroidism: Management	Evaluation of the incidental kidney lesion	History and examination of the adult with hand pain
Diagnosis of meningococcal infection	Primary hyperparathyroidism: Pathogenesis and etiology	Kidney disease following hematopoietic cell transplantation	Trigger finger (stenosing flexor tenosynovitis)
Eosinophilic meningitis	The milk-alkali syndrome	Kidney disease in multiple myeloma and other monoclonal gammopathies: Etiology and evaluation	Ulnar collateral ligament injury (gamekeeper's or skier's thumb)
Epidemiology and pathogenesis of Listeria monocytogenes infection	Treatment of hypercalcemia	Kidney disease in multiple myeloma and other monoclonal gammopathies: Treatment and prognosis	de Quervain tendinopathy
Epidemiology of Neisseria meningitidis infection	Hypermagnesemia: Causes, symptoms, and treatment	Tumor lysis syndrome: Pathogenesis, clinical manifestations, definition, etiology and risk factors	Adductor muscle and tendon injury
Epidemiology of bacterial meningitis in adults	Management of hyperphosphatemia in adults with chronic kidney disease	Tumor lysis syndrome: Prevention and treatment	Approach to the adult with unspecified hip pain
Gram-negative bacillary meningitis: Epidemiology, clinical features, and diagnosis	Overview of the causes and treatment of hyperphosphatemia	Uric acid kidney diseases	Complications of total hip arthroplasty
Gram-negative bacillary meningitis: Treatment	Tumor lysis syndrome: Pathogenesis, clinical manifestations, definition, etiology and risk factors	Cystinuria and cystine stones	Greater trochanteric pain syndrome (formerly trochanteric bursitis)
Infections of cerebrospinal fluid shunts and other devices	Tumor lysis syndrome: Prevention and treatment	Kidney stones in adults: Diagnosis and acute management of suspected nephrolithiasis	Imaging evaluation of the painful hip in adults
Initial therapy and prognosis of bacterial meningitis in adults	Causes of vitamin D deficiency and resistance	Kidney stones in adults: Epidemiology and risk factors	Meralgia paresthetica (lateral femoral cutaneous nerve entrapment)
Microbiology and pathobiology of Neisseria meningitidis	Clinical manifestations of hypocalcemia	Kidney stones in adults: Evaluation of the patient with established stone disease	Musculoskeletal examination of the hip and groin
Mucormycosis (zygomycosis)	Diagnostic approach to hypocalcemia	Kidney stones in adults: Kidney stones during pregnancy	Total hip arthroplasty
Neurologic complications of bacterial meningitis in adults	Etiology of hypocalcemia in adults	Kidney stones in adults: Prevention of recurrent kidney stones	Anterior cruciate ligament injury
Neurosyphilis	Hungry bone syndrome following parathyroidectomy in end-stage kidney disease patients	Kidney stones in adults: Struvite (infection) stones	Approach to the adult with knee pain likely of musculoskeletal origin
Pathogenesis and clinical manifestations of disseminated histoplasmosis	Hypoparathyroidism	Kidney stones in adults: Surgical management of kidney and ureteral stones	Approach to the adult with unspecified knee pain
Pathogenesis and pathophysiology of bacterial meningitis	Treatment of hypocalcemia	Kidney stones in adults: Uric acid nephrolithiasis	Complications of total knee arthroplasty
Syphilis: Treatment and monitoring	Vitamin D deficiency in adults: Definition, clinical manifestations, and treatment	Nephrolithiasis in renal tubular acidosis	Knee bursitis
Treatment and prevention of Listeria monocytogenes infection	Hypomagnesemia: Causes of hypomagnesemia	Primary hyperoxaluria	Medial (tibial) collateral ligament injury of the knee
Treatment and prevention of meningococcal infection	Hypomagnesemia: Clinical manifestations of magnesium depletion	Clinical manifestations and diagnosis of retroperitoneal fibrosis	Meniscal injury of the knee
Treatment of bacterial meningitis caused by specific pathogens in adults	Hypomagnesemia: Evaluation and treatment	Treatment of retroperitoneal fibrosis	Patellofemoral pain
Tuberculous meningitis: Clinical manifestations and diagnosis	Significance of hypomagnesemia in cardiovascular disease	Acute kidney injury in pregnancy	Physical examination of the knee
Intracranial epidural abscess	Hereditary hypophosphatemic rickets and tumor-induced osteomalacia	Cancer screening in patients on maintenance dialysis	Synovectomy for inflammatory arthritis of the knee
Pathogenesis, clinical manifestations, and diagnosis of brain abscess	Hypophosphatemia in the patient with alcohol use disorder	Cardiac troponins in patients with kidney disease	Total knee arthroplasty
Septic dural sinus thrombosis	Hypophosphatemia: Causes of hypophosphatemia	Clinical manifestations and diagnosis of urinary tract obstruction (UTO) and hydronephrosis	Hamstring muscle and tendon injuries
Spinal epidural abscess	Hypophosphatemia: Clinical manifestations of phosphate depletion	Epidemiology of chronic kidney disease	Iliotibial band syndrome
Treatment and prognosis of bacterial brain abscess	Hypophosphatemia: Evaluation and treatment	Fabry disease: Clinical features and diagnosis	Overview of running injuries of the lower extremity
Diseases of the central nervous system caused by prions	Effect of diuretics on magnesium handling by the kidney	Fabry disease: Kidney manifestations	Quadriceps muscle and tendon injuries
Approach to the immunocompromised patient with fever and pulmonary infiltrates	Regulation of magnesium balance	Fabry disease: Treatment and prognosis	Evaluation of the adult patient with neck pain
Clinical features, evaluation, and management of fever in patients with impaired splenic function	Acute myocardial infarction: Patients with diabetes mellitus	Inflammation in patients with kidney function impairment	Management of non-radicular neck pain in adults
Epidemiology of pulmonary infections in immunocompromised patients	Coronary artery revascularization in stable patients with diabetes mellitus	Kidney disease in primary Sjögren syndrome	Acromioclavicular joint disorders
Fever and rash in immunocompromised patients without HIV infection	Glycemic control and vascular complications in type 1 diabetes mellitus	Kidney disease in sarcoidosis	Acromioclavicular joint injuries ("separated" shoulder)
Infections in patients with multiple myeloma	Glycemic control and vascular complications in type 2 diabetes mellitus	Residual kidney function in kidney failure	Biceps tendinopathy and tendon rupture
Infectious complications of intravesical BCG immunotherapy	Glycemic control for acute myocardial infarction in patients with and without diabetes mellitus	Sickle cell disease effects on the kidney	Evaluation of the adult with shoulder complaints
Major side effects of systemic glucocorticoids	Heart failure in patients with diabetes mellitus: Epidemiology, pathophysiology, and management	Sleep disorders in end-stage kidney disease	Frozen shoulder (adhesive capsulitis)
Prevention of infection in patients with impaired splenic function	Overview of peripheral artery disease in patients with diabetes mellitus	Urogenital tuberculosis	Management of rotator cuff tears
Prevention of infections in patients with chronic lymphocytic leukemia	Prevalence of and risk factors for coronary heart disease in patients with diabetes mellitus	Hypertensive disorders in pregnancy: Approach to differential diagnosis	Multidirectional instability of the shoulder
Risk of infections in patients with chronic lymphocytic leukemia	Screening for coronary heart disease in patients with diabetes mellitus	Preeclampsia: Clinical features and diagnosis	Physical examination of the shoulder
Tumor necrosis factor-alpha inhibitors and mycobacterial infections	Bone disease in diabetes mellitus	Preeclampsia: Pathogenesis	Presentation and diagnosis of rotator cuff tears
Tumor necrosis factor-alpha inhibitors: Bacterial, viral, and fungal infections	Clinical manifestations, diagnosis, and management of diabetic infections of the lower extremities	Preeclampsia: Prevention	Radiologic evaluation of the painful shoulder in adults
Evaluation for infection before hematopoietic cell transplantation	Diabetic autonomic neuropathy	Pregnancy in patients with nondialysis chronic kidney disease	Rehabilitation principles and practice for shoulder impingement and related problems
Human herpesvirus 6 infection in hematopoietic cell transplant recipients	Diabetic autonomic neuropathy of the gastrointestinal tract	Pregnancy in women on dialysis	Rotator cuff tendinopathy
Overview of infections following hematopoietic cell transplantation	Diabetic kidney disease: Manifestations, evaluation, and diagnosis	Treatment of hypertension in pregnant and postpartum patients	Shoulder dislocation and reduction
Prevention of infections in hematopoietic cell transplant recipients	Diabetic kidney disease: Pathogenesis and epidemiology	Continuous kidney replacement therapy in acute kidney injury	Subacromial (shoulder) impingement syndrome
Prevention of viral infections in hematopoietic cell transplant recipients	Diabetic neuroarthropathy	Dialysis-related factors that may influence recovery of kidney function in acute kidney injury (acute renal failure)	Superior labrum anterior posterior (SLAP) tears
Prophylaxis of invasive fungal infections in adult hematopoietic cell transplant recipients	Diabetic retinopathy: Classification and clinical features	Indications for initiation of dialysis in chronic kidney disease	Chronic exertional compartment syndrome
Prophylaxis of invasive fungal infections in adults with hematologic malignancies	Diabetic retinopathy: Pathogenesis	Kidney replacement therapy (dialysis) in acute kidney injury: Metabolic and hemodynamic considerations	Evaluation of the collapsed adult athlete
Pulmonary complications after allogeneic hematopoietic cell transplantation: Causes	Diabetic retinopathy: Prevention and treatment	Renal actions of dopamine	Preparation and management of mass-participation endurance sporting events
Pulmonary complications after allogeneic hematopoietic cell transplantation: Evaluation	Diabetic retinopathy: Screening	Autosomal dominant tubulointerstitial kidney disease	Spondylolysis and spondylolisthesis in child and adolescent athletes: Clinical presentation, imaging, and diagnosis
Pulmonary complications after autologous hematopoietic cell transplantation	Emphysematous urinary tract infections	Balkan endemic nephropathy	Spondylolysis and spondylolisthesis in child and adolescent athletes: Management
Approach to the adult with unexplained neutropenia	Epidemiology and classification of diabetic neuropathy	Medullary sponge kidney	Syndesmotic ankle injury (high ankle sprain)
Congenital neutropenia	Evaluation of the diabetic foot	Mesoamerican nephropathy	Anatomy and basic biomechanics of the wrist
Diagnostic approach to the adult cancer patient with neutropenic fever	Gastroparesis: Etiology, clinical manifestations, and diagnosis	Tubulointerstitial nephritis and uveitis (TINU syndrome)	Carpal tunnel syndrome: Clinical manifestations and diagnosis
Drug-induced neutropenia and agranulocytosis	Kidney transplantation in diabetic kidney disease	Antiphospholipid syndrome and the kidney	Carpal tunnel syndrome: Pathophysiology and risk factors
Immune neutropenia	Limited joint mobility in diabetes mellitus	Chronic kidney disease resulting from atherosclerotic renal artery stenosis	Carpal tunnel syndrome: Treatment and prognosis
Overview of neutropenia in children and adolescents	Management of diabetic foot ulcers	Clinical features, diagnosis, and treatment of hypertensive nephrosclerosis	Evaluation of the adult with acute wrist pain
Overview of neutropenic fever syndromes	Management of diabetic neuropathy	Clinical manifestations of antiphospholipid syndrome	Evaluation of the adult with subacute or chronic wrist pain
Prophylaxis of infection during chemotherapy-induced neutropenia in high-risk adults	Moderately increased albuminuria (microalbuminuria) in type 1 diabetes mellitus	Clinical presentation, evaluation, and treatment of renal atheroemboli	Ganglion cysts of the wrist and hand
Risk assessment of adults with chemotherapy-induced neutropenia	Moderately increased albuminuria (microalbuminuria) in type 2 diabetes mellitus	Diagnosis of antiphospholipid syndrome	Surgery for carpal tunnel syndrome
Treatment and prevention of neutropenic fever syndromes in adult cancer patients at low risk for complications	Overview of the musculoskeletal complications of diabetes mellitus	Diagnosis of immune TTP	Basic calcium phosphate (BCP) crystal arthritis, including Milwaukee shoulder syndrome
Treatment of neutropenic fever syndromes in adults with hematologic malignancies and hematopoietic cell transplant recipients (high-risk patients)	Pathogenesis of delayed gastric emptying	Hereditary thrombotic thrombocytopenic purpura (hTTP)	Basic calcium phosphate (BCP) crystal-associated calcific periarthritis (tendinopathy)
Use of granulocyte colony stimulating factors in adult patients with chemotherapy-induced neutropenia and conditions other than acute leukemia, myelodysplastic syndrome, and hematopoietic cell transplantation	Pathogenesis of diabetic polyneuropathy	Immune TTP: Initial treatment	Clinical manifestations and diagnosis of calcium pyrophosphate crystal deposition (CPPD) disease
Bacterial infections following lung transplantation	Screening for diabetic polyneuropathy	Kidney disease in systemic sclerosis (scleroderma), including scleroderma renal crisis	Pathogenesis and etiology of calcium pyrophosphate crystal deposition (CPPD) disease
Clinical manifestations, diagnosis, and management of cytomegalovirus disease in kidney transplant patients	Susceptibility to infections in persons with diabetes mellitus	Management of antiphospholipid syndrome	Treatment of calcium pyrophosphate crystal deposition (CPPD) disease
Clinical manifestations, diagnosis, and treatment of cytomegalovirus infection in lung transplant recipients	Treatment of diabetic kidney disease	Overview of hypertension in acute and chronic kidney disease	Crystal-induced acute kidney injury
Epidemiology, clinical manifestations, and diagnosis of post-transplant lymphoproliferative disorders	Treatment of gastroparesis	Pathogenesis of antiphospholipid syndrome	Uric acid kidney diseases
Evaluation for infection before solid organ transplantation	Classification of diabetes mellitus and genetic diabetic syndromes	Pathophysiology of TTP and other primary thrombotic microangiopathies (TMAs)	Asymptomatic hyperuricemia
Fungal infections following lung transplantation	Clinical presentation, diagnosis, and initial evaluation of diabetes mellitus in adults	Renal infarction	Clinical manifestations and diagnosis of gout
Infection in the solid organ transplant recipient	Gestational diabetes mellitus: Glucose management and maternal prognosis	Diuretics and calcium balance	Diuretic-induced hyperuricemia and gout
Infectious complications in liver transplantation	Gestational diabetes mellitus: Screening, diagnosis, and prevention	Overview of vitamin D	Kidney stones in adults: Uric acid nephrolithiasis
Kidney transplantation in adults: Clinical features and diagnosis of acute renal allograft rejection	Screening for type 2 diabetes mellitus	Parathyroid hormone secretion and action	Kidney transplantation in adults: Hyperuricemia and gout in kidney transplant recipients
Nontuberculous mycobacterial infections in solid organ transplant candidates and recipients	Syndromes of ketosis-prone diabetes mellitus	Relation between total and ionized serum calcium concentrations	Lifestyle modification and other strategies to reduce the risk of gout flares and progression of gout
Prevention of cytomegalovirus disease in kidney transplant recipients	Diabetic ketoacidosis and hyperosmolar hyperglycemic state in adults: Clinical features, evaluation, and diagnosis	Clinical manifestations of hypercalcemia	Pathophysiology of gout
Prevention of cytomegalovirus infection in lung transplant recipients	Diabetic ketoacidosis and hyperosmolar hyperglycemic state in adults: Epidemiology and pathogenesis	Diagnostic approach to hypercalcemia	Pharmacologic urate-lowering therapy and treatment of tophi in patients with gout
Prophylaxis of infections in solid organ transplantation	Diabetic ketoacidosis and hyperosmolar hyperglycemic state in adults: Treatment	Disorders of the calcium-sensing receptor: Familial hypocalciuric hypercalcemia and autosomal dominant hypocalcemia	Treatment of gout flares
Treatment and prevention of post-transplant lymphoproliferative disorders	Classification, epidemiology, clinical presentation, localization, and staging of pancreatic neuroendocrine neoplasms	Etiology of hypercalcemia	Urate balance
Tuberculosis in solid organ transplant candidates and recipients	Diagnostic dilemmas in hypoglycemia: Illustrative cases	Hypercalcemia in granulomatous diseases	Antibodies to double-stranded (ds)DNA, Sm, and U1 RNP
Urinary tract infection in kidney transplant recipients	Evaluation of postprandial symptoms of hypoglycemia in adults without diabetes	Hypercalcemia of malignancy: Mechanisms	Antiribosomal P protein antibodies
Viral infections following lung transplantation	Factitious hypoglycemia	Kidney transplantation in adults: Bone disease after kidney transplantation	Clinical significance of antinuclear antibody staining patterns and associated autoantibodies
Clinical approach to Staphylococcus aureus bacteremia in adults	Hypoglycemia in adults with diabetes mellitus	Kidney transplantation in adults: Persistent hyperparathyroidism after kidney transplantation	Measurement and clinical significance of antinuclear antibodies
Clinical manifestations of Staphylococcus aureus infection in adults	Hypoglycemia in adults without diabetes mellitus: Clinical manifestations, diagnosis, and causes	Parathyroid hormone assays and their clinical use	Rheumatoid factor: Biology and utility of measurement
Detection of bacteremia: Blood cultures and other diagnostic tests	Hypoglycemia in adults without diabetes mellitus: Diagnostic approach	Preoperative localization for parathyroid surgery in patients with primary hyperparathyroidism	The anti-Ro/SSA and anti-La/SSB antigen-antibody systems
Epidemiology of Staphylococcus aureus bacteremia in adults	Insulinoma	Primary hyperparathyroidism: Clinical manifestations	Overview of cryoglobulins and cryoglobulinemia
Antibiotic prophylaxis for gastrointestinal endoscopic procedures	Noninsulinoma pancreatogenous hypoglycemia syndrome	Primary hyperparathyroidism: Diagnosis, differential diagnosis, and evaluation	Preoperative evaluation and perioperative management of patients with rheumatic diseases
Antimicrobial therapy of left-sided native valve endocarditis	Nonislet cell tumor hypoglycemia	Primary hyperparathyroidism: Management	Synovial fluid analysis
Antimicrobial therapy of prosthetic valve endocarditis	Physiologic response to hypoglycemia in healthy individuals and patients with diabetes mellitus	Primary hyperparathyroidism: Pathogenesis and etiology	Undifferentiated early inflammatory arthritis in adults
Candida endocarditis and suppurative thrombophlebitis	Interactive diabetes case 10: A 45-year-old patient with variable glucose values and hypoglycemia unawareness on insulin therapy	The milk-alkali syndrome	Undifferentiated systemic rheumatic (connective tissue) diseases and overlap syndromes
Clinical manifestations and evaluation of adults with suspected left-sided native valve endocarditis	Interactive diabetes case 11: A 34-year-old pregnant patient with type 2 diabetes	Treatment of hypercalcemia	Musculoskeletal ultrasonography: Clinical applications
Complications and outcome of infective endocarditis	Interactive diabetes case 12: Perioperative management of a 67-year-old patient with type 2 diabetes who undergoes coronary artery bypass surgery	Hypermagnesemia: Causes, symptoms, and treatment	Musculoskeletal ultrasonography: Guided injection and aspiration of joints and related structures
Endocarditis caused by Bartonella	Interactive diabetes case 13: Deterioration of metabolic control in a 59-year-old patient with type 2 diabetes complicated by retinopathy, nephropathy, and neuropathy	Overview of the causes and treatment of hyperphosphatemia	Musculoskeletal ultrasonography: Nomenclature, technical considerations, validation, and standardization
Infection due to coagulase-negative staphylococci: Clinical manifestations	Interactive diabetes case 14: A 41-year-old patient with type 2 diabetes and hypertriglyceridemia	Causes of vitamin D deficiency and resistance	Radiologic evaluation of knee tumors in adults
Kidney disease in the setting of infective endocarditis or an infected ventriculoatrial shunt	Interactive diabetes case 15: A 74-year-old patient with type 2 diabetes and recurrent hyperkalemia	Clinical manifestations of hypocalcemia	Radiologic evaluation of the acutely painful knee in adults
Native valve endocarditis: Epidemiology, risk factors, and microbiology	Interactive diabetes case 16: A 61-year-old patient with uncontrolled type 2 diabetes on two oral agents	Diagnostic approach to hypocalcemia	Radiologic evaluation of the chronically painful knee in adults
Nonarrhythmic complications of mitral valve prolapse	Interactive diabetes case 17: A 57-year-old patient with newly discovered type 2 diabetes	Etiology of hypocalcemia in adults	Intraarticular and soft tissue injections: What agent(s) to inject and how frequently?
Overview of management of infective endocarditis in adults	Interactive diabetes case 1: Inpatient management in type 1 diabetes	Hungry bone syndrome following parathyroidectomy in end-stage kidney disease patients	Joint aspiration or injection in adults: Complications
Pathogenesis of vegetation formation in infective endocarditis	Interactive diabetes case 2: Switching from oral agents to insulin in type 2 diabetes	Hypoparathyroidism	Joint aspiration or injection in adults: Technique and indications
Prevention of endocarditis: Antibiotic prophylaxis and other measures	Interactive diabetes case 3: Hypoglycemia in a patient with type 1 diabetes	Treatment of hypocalcemia	Bone disease in diabetes mellitus
Prosthetic valve endocarditis: Epidemiology, clinical manifestations, and diagnosis	Interactive diabetes case 4: Uncontrolled diabetes in a 51-year-old patient on insulin and two oral agents	Vitamin D deficiency in adults: Definition, clinical manifestations, and treatment	Bone disease with hyperthyroidism and thyroid hormone therapy
Pseudomonas aeruginosa bacteremia and endocarditis	Interactive diabetes case 5: Insulin management in a 73-year-old patient with diabetes admitted to the hospital	Hypomagnesemia: Causes of hypomagnesemia	Clinical manifestations and diagnosis of multiple endocrine neoplasia type 2
Purulent pericarditis	Interactive diabetes case 6: Uncontrolled diabetes in a 64-year-old patient treated with insulin	Hypomagnesemia: Clinical manifestations of magnesium depletion	Endocrine dysfunction in the nephrotic syndrome
Right-sided native valve infective endocarditis	Interactive diabetes case 7: Management of diabetes in a 72-year-old patient with type 2 diabetes, GI bleeding, and multiple other medical problems	Hypomagnesemia: Evaluation and treatment	Approach to therapy in multiple endocrine neoplasia type 2
Role of echocardiography in infective endocarditis	Interactive diabetes case 9: Management of type 1 diabetes in a patient on glucocorticoid therapy	Significance of hypomagnesemia in cardiovascular disease	Classification and genetics of multiple endocrine neoplasia type 2
Surgery for left-sided native valve infective endocarditis	Approach to the patient with suspected iron overload	Hereditary hypophosphatemic rickets and tumor-induced osteomalacia	Hereditary hypophosphatemic rickets and tumor-induced osteomalacia
Surgery for prosthetic valve endocarditis	Approach to the patient with unintentional weight loss	Hypophosphatemia in the patient with alcohol use disorder	Osteogenesis imperfecta: An overview
Infections involving cardiac implantable electronic devices: Epidemiology, microbiology, clinical manifestations, and diagnosis	COVID-19: Issues related to diabetes mellitus in adults	Hypophosphatemia: Causes of hypophosphatemia	Hungry bone syndrome following parathyroidectomy in end-stage kidney disease patients
Infections involving cardiac implantable electronic devices: Treatment and prevention	Carbohydrate and insulin metabolism in chronic kidney disease	Hypophosphatemia: Clinical manifestations of phosphate depletion	Parathyroid carcinoma
Left ventricular assist device (LVAD) infections	Clinical manifestations and diagnosis of hereditary hemochromatosis	Hypophosphatemia: Evaluation and treatment	Parathyroid cysts
Catheter-related septic thrombophlebitis	Cystic fibrosis-related diabetes mellitus	Effect of diuretics on magnesium handling by the kidney	Parathyroid hormone assays and their clinical use
Lemierre syndrome: Septic thrombophlebitis of the internal jugular vein	Insulin action	Regulation of magnesium balance	Parathyroid hormone secretion and action
Overview of infected (mycotic) arterial aneurysm	Mechanisms of glomerular hyperfiltration in diabetes mellitus	Acquired cystic disease of the kidney in adults	Preoperative localization for parathyroid surgery in patients with primary hyperparathyroidism
Septic pelvic thrombophlebitis	Pancreatic beta cell function	Genetics and pathogenesis of nephronophthisis	Primary hyperparathyroidism: Clinical manifestations
Amphotericin B nephrotoxicity	Pathogenesis of type 1 diabetes mellitus	Autosomal dominant polycystic kidney disease (ADPKD) in adults: Epidemiology, clinical presentation, and diagnosis	Primary hyperparathyroidism: Diagnosis, differential diagnosis, and evaluation
Clinical manifestations and diagnosis of allergic bronchopulmonary aspergillosis	Pathogenesis of type 2 diabetes mellitus	Autosomal dominant polycystic kidney disease (ADPKD) in children	Primary hyperparathyroidism: Management
Clinical manifestations and diagnosis of chronic pulmonary aspergillosis	Perioperative management of blood glucose in adults with diabetes mellitus	Autosomal dominant polycystic kidney disease (ADPKD): Evaluation and management of complicated urinary tract infections	Primary hyperparathyroidism: Pathogenesis and etiology
Diagnosis of invasive aspergillosis	Type 2 diabetes mellitus: Prevalence and risk factors	Autosomal dominant polycystic kidney disease (ADPKD): Evaluation and management of hypertension	Refractory hyperparathyroidism and indications for parathyroidectomy in adult dialysis patients
Epidemiology and clinical manifestations of invasive aspergillosis	Bariatric surgery for management of obesity: Indications and preoperative preparation	Autosomal dominant polycystic kidney disease (ADPKD): Extrarenal manifestations	Multiple endocrine neoplasia type 1: Clinical manifestations and diagnosis
Treatment and prevention of invasive aspergillosis	Determining body composition in adults	Autosomal dominant polycystic kidney disease (ADPKD): Genetics of the disease and mechanisms of cyst growth	Multiple endocrine neoplasia type 1: Genetics
Treatment of allergic bronchopulmonary aspergillosis	Ghrelin	Autosomal dominant polycystic kidney disease (ADPKD): Kidney manifestations	Multiple endocrine neoplasia type 1: Management
Treatment of chronic pulmonary aspergillosis	Insulin resistance: Definition and clinical spectrum	Autosomal dominant polycystic kidney disease (ADPKD): Pain syndromes	Clinical manifestations, diagnosis, and treatment of osteomalacia
Clinical manifestations and diagnosis of blastomycosis	Intensive care unit management of patients with obesity	Autosomal dominant polycystic kidney disease (ADPKD): Treatment	Epidemiology and etiology of osteomalacia
Mycology, pathogenesis, and epidemiology of blastomycosis	Lipodystrophic syndromes	Autosomal recessive polycystic kidney disease in children	Bisphosphonate therapy for the treatment of osteoporosis
Treatment of blastomycosis	Metabolic syndrome (insulin resistance syndrome or syndrome X)	Patient education: Polycystic kidney disease (Beyond the Basics)	Calcitonin in the prevention and treatment of osteoporosis
Biology of Candida infections	Obesity in adults: Dietary therapy	Simple and complex kidney cysts in adults	Calcium and vitamin D supplementation in osteoporosis
Candida infections of the abdomen and thorax	Obesity in adults: Drug therapy	Renal angiomyolipomas (AMLs): Epidemiology, pathogenesis, clinical manifestations, and diagnosis	Clinical features and evaluation of glucocorticoid-induced osteoporosis
Candida infections of the bladder and kidneys	Obesity in adults: Etiologies and risk factors	Renal manifestations of tuberous sclerosis complex	Clinical manifestations, diagnosis, and evaluation of osteoporosis in men
Candida osteoarticular infections	Obesity in adults: Overview of management	Tuberous sclerosis complex: Genetics, clinical features, and diagnosis	Clinical manifestations, diagnosis, and evaluation of osteoporosis in postmenopausal women
Candidemia in adults: Epidemiology, microbiology, and pathogenesis	Obesity in adults: Prevalence, screening, and evaluation	Tuberous sclerosis complex: Management and prognosis	Denosumab for osteoporosis
Chronic disseminated candidiasis (hepatosplenic candidiasis)	Obesity in adults: Role of physical activity and exercise	Clinical features, diagnosis, and management of von Hippel-Lindau disease	Epidemiology and etiology of premenopausal osteoporosis
Clinical manifestations and diagnosis of candidemia and invasive candidiasis in adults	Obesity in pregnancy: Complications and maternal management	Molecular biology and pathogenesis of von Hippel-Lindau disease	Etiology of osteoporosis in men
Epidemiology, clinical manifestations, and diagnosis of fungal endophthalmitis	Obesity: Genetic contribution and pathophysiology	Acute hemodialysis prescription	Evaluation and management of aromatase inhibitor-induced bone loss
Esophageal candidiasis in adults	Overweight and obesity in adults: Health consequences	Kidney replacement therapy (dialysis) in acute kidney injury in adults: Indications, timing, and dialysis dose	Evaluation and treatment of premenopausal osteoporosis
Fungal peritonitis in peritoneal dialysis	Prediction of type 1 diabetes mellitus	Use of peritoneal dialysis (PD) for the treatment of acute kidney injury (AKI) in adults	Osteoporosis after solid organ or stem cell transplantation
Management of candidemia and invasive candidiasis in adults	Prevention of type 1 diabetes mellitus	Cardiovascular and renal effects of anemia in chronic kidney disease	Osteoporosis in patients with chronic kidney disease: Diagnosis and evaluation
Oropharyngeal candidiasis in adults	Prevention of type 2 diabetes mellitus	Diagnosis of iron deficiency in chronic kidney disease	Osteoporosis in patients with chronic kidney disease: Management
Overview of Candida infections	Infants of women with diabetes	Hypertension associated with erythropoiesis-stimulating agents (ESAs) in patients with chronic kidney disease	Osteoporotic fracture risk assessment
Treatment of endogenous endophthalmitis due to Candida species	Pregestational (preexisting) diabetes mellitus: Antenatal glycemic control	Hyporesponse to erythropoiesis-stimulating agents (ESAs) in chronic kidney disease	Overview of dual-energy x-ray absorptiometry
Treatment of exogenous endophthalmitis due to Candida species	Pregestational (preexisting) diabetes mellitus: Obstetric issues and management	Pure red cell aplasia (PRCA) due to anti-erythropoiesis-stimulating agent antibodies	Overview of the management of osteoporosis in postmenopausal women
Coccidioidomycosis: Laboratory diagnosis and screening	Alpha-glucosidase inhibitors for treatment of diabetes mellitus	Treatment of anemia in nondialysis chronic kidney disease	Parathyroid hormone/parathyroid hormone-related protein analog therapy for osteoporosis
Management considerations, screening, and prevention of coccidioidomycosis in immunocompromised individuals and pregnant patients	Amylin analogs for the treatment of diabetes mellitus	Treatment of anemia in patients on dialysis	Pathogenesis of osteoporosis
Management of pulmonary sequelae and complications of coccidioidomycosis	Approach to the adult with brittle diabetes or high glucose variability	Treatment of iron deficiency in dialysis patients	Pharmacology of bisphosphonates
Manifestations and treatment of nonmeningeal extrathoracic coccidioidomycosis	Cases illustrating blood glucose monitoring in type 2 diabetes	Treatment of iron deficiency in patients with nondialysis chronic kidney disease (CKD)	Prevention and treatment of glucocorticoid-induced osteoporosis
Primary pulmonary coccidioidal infection	Cases illustrating intensive insulin therapy in special situations	Clinical manifestations and diagnosis of coronary artery disease in end-stage kidney disease (dialysis)	Prevention of osteoporosis
Cryptococcus gattii infection: Clinical features and diagnosis	Cases illustrating problems with insulin therapy for type 1 diabetes mellitus	Evaluation of sudden cardiac arrest and sudden cardiac death in dialysis patients	Risks of bisphosphonate therapy in patients with osteoporosis
Cryptococcus gattii infection: Microbiology, epidemiology, and pathogenesis	Cases illustrating the effects of exercise in intensive insulin therapy for type 1 diabetes mellitus	Hypertension in dialysis patients	Screening for osteoporosis in postmenopausal women and men
Cryptococcus gattii infection: Treatment	Continuous subcutaneous insulin infusion (insulin pump)	Management and prevention of heart failure in dialysis patients: Specific measures	Selective estrogen receptor modulators for prevention and treatment of osteoporosis
Cryptococcus neoformans infection outside the central nervous system	Dipeptidyl peptidase 4 (DPP-4) inhibitors for the treatment of type 2 diabetes mellitus	Overview of screening and diagnosis of heart disease in patients on dialysis	Treatment of osteoporosis in men
Cryptococcus neoformans: Treatment of meningoencephalitis and disseminated infection in patients without HIV	Exercise guidance in adults with diabetes mellitus	Overview of the management and prevention of heart failure in dialysis patients	Use of biochemical markers of bone turnover in osteoporosis
Microbiology and epidemiology of Cryptococcus neoformans infection	General principles of insulin therapy in diabetes mellitus	Risk factors and epidemiology of coronary heart disease in end-stage kidney disease (dialysis)	Vitamin D deficiency in adults: Definition, clinical manifestations, and treatment
Dermatophyte (tinea) infections	Glucagon-like peptide 1-based therapies for the treatment of type 2 diabetes mellitus	Secondary prevention of cardiovascular disease in end-stage kidney disease (dialysis)	Antiseizure medications and bone disease
Tinea versicolor (pityriasis versicolor)	Glucose monitoring in the ambulatory management of nonpregnant adults with diabetes mellitus	Valvular heart disease in patients with end-stage kidney disease	Bone physiology and biochemical markers of bone turnover
Epidemiology, clinical manifestations, and diagnosis of Pneumocystis pneumonia in patients without HIV	Inhaled insulin therapy in diabetes mellitus	Acute complications during hemodialysis	Clinical manifestations and diagnosis of osteonecrosis (avascular necrosis of bone)
Fungal rhinosinusitis	Initial management of hyperglycemia in adults with type 2 diabetes mellitus	Dialysis disequilibrium syndrome	Drugs that affect bone metabolism
Treatment and prevention of Pneumocystis pneumonia in patients without HIV	Insulin therapy in type 2 diabetes mellitus	Intradialytic hypotension in an otherwise stable patient	Evaluation and treatment of low bone mass in primary biliary cholangitis (primary biliary cirrhosis)
Diagnosis and treatment of pulmonary histoplasmosis	Management of blood glucose in adults with type 1 diabetes mellitus	Seizures in patients undergoing hemodialysis	Hip fracture in adults: Epidemiology and medical management
Pathogenesis and clinical features of pulmonary histoplasmosis	Management of diabetes mellitus in hospitalized patients	Incorporating residual kidney function into the dosing of intermittent hemodialysis	Metabolic bone disease in inflammatory bowel disease
Central nervous system infections due to dematiaceous fungi (cerebral phaeohyphomycosis)	Management of hyperglycemia in patients with type 2 diabetes and advanced chronic kidney disease or end-stage kidney disease	Measurement of solute clearance in continuous peritoneal dialysis: Kt/V and creatinine clearance	Normal skeletal development and regulation of bone formation and resorption
Clinical manifestations and diagnosis of Fusarium infection	Management of persistent hyperglycemia in type 2 diabetes mellitus	Patient survival and maintenance dialysis	Treatment of nontraumatic hip osteonecrosis (avascular necrosis of the femoral head) in adults
Diagnosis and treatment of Talaromyces (Penicillium) marneffei infection	Measurements of chronic glycemia in diabetes mellitus	Prescribing and assessing adequate hemodialysis	Clinical manifestations and diagnosis of Paget disease of bone
Epidemiology and clinical manifestations of Talaromyces (Penicillium) marneffei infection	Metformin in the treatment of adults with type 2 diabetes mellitus	Prescribing peritoneal dialysis	Treatment of Paget disease of bone
Epidemiology, clinical manifestations, and diagnosis of Scedosporium and Lomentospora infections	Nutritional considerations in type 1 diabetes mellitus	Protein intake in patients on maintenance hemodialysis	Evaluation of renal osteodystrophy
Eumycetoma	Nutritional considerations in type 2 diabetes mellitus	Rapid transporters on maintenance peritoneal dialysis	Management of hyperphosphatemia in adults with chronic kidney disease
Infections due to Trichosporon species and Blastoschizomyces capitatus (Saprochaete capitata)	Overview of general medical care in nonpregnant adults with diabetes mellitus	Alternative kidney replacement therapies in end-stage kidney disease	Causes of vitamin D deficiency and resistance
Invasive Malassezia infections	Pancreas allograft rejection	Choosing home hemodialysis for end-stage kidney disease	Overview of vitamin D
Mycology, pathogenesis, and epidemiology of Fusarium infection	Pancreas and islet transplantation in diabetes mellitus	Chronic intermittent high-volume hemodiafiltration	Vitamin D and extraskeletal health
Treatment and prevention of Fusarium infection	Pancreas-kidney transplantation in diabetes mellitus: Benefits and complications	Dialysis modality and patient outcome	Acute rheumatic fever: Clinical manifestations and diagnosis
Treatment of Scedosporium and Lomentospora infections	Pancreas-kidney transplantation in diabetes mellitus: Patient selection and pretransplant evaluation	Evaluating patients for chronic peritoneal dialysis and selection of modality	Acute rheumatic fever: Epidemiology and pathogenesis
Treatment of endophthalmitis due to molds	Pancreas-kidney transplantation in diabetes mellitus: Surgical considerations and immunosuppression	Home hemodialysis (HHD): Establishment of a program	Acute rheumatic fever: Treatment and prevention
Clinical manifestations and diagnosis of acute/subacute paracoccidioidomycosis	Sodium-glucose cotransporter 2 inhibitors for the treatment of hyperglycemia in type 2 diabetes mellitus	Short daily hemodialysis	Clinical manifestations and diagnosis of adult-onset Still's disease
Clinical manifestations and diagnosis of chronic paracoccidioidomycosis	Sulfonylureas and meglitinides in the treatment of type 2 diabetes mellitus	Short daily home hemodialysis: The low dialysate volume approach	Treatment of adult-onset Still's disease
Mycology and epidemiology of paracoccidioidomycosis	Thiazolidinediones in the treatment of type 2 diabetes mellitus	Technical aspects of hemodiafiltration	Causes and diagnosis of AA amyloidosis and relation to rheumatic diseases
Treatment of paracoccidioidomycosis	Treatment of hypertension in patients with diabetes mellitus	Technical aspects of nocturnal hemodialysis	Clinical presentation, laboratory manifestations, and diagnosis of immunoglobulin light chain (AL) amyloidosis
Basic biology and epidemiology of sporotrichosis	Treatment of type 2 diabetes mellitus in the older patient	Adynamic bone disease associated with chronic kidney disease	Genetic factors in the amyloid diseases
Clinical features and diagnosis of sporotrichosis	Bone disease with hyperthyroidism and thyroid hormone therapy	Carnitine metabolism and deficiency in kidney disease and dialysis	Monoclonal immunoglobulin deposition disease
Treatment of sporotrichosis	Clinical manifestations and diagnosis of multiple endocrine neoplasia type 2	Management of hyperglycemia in patients with type 2 diabetes and advanced chronic kidney disease or end-stage kidney disease	Musculoskeletal manifestations of amyloidosis
Pyogenic liver abscess	Endocrine dysfunction in the nephrotic syndrome	Management of secondary hyperparathyroidism in adult dialysis patients	Overview of amyloidosis
AIDS cholangiopathy	Approach to therapy in multiple endocrine neoplasia type 2	Management of secondary hyperparathyroidism in adult nondialysis patients with chronic kidney disease	Pathogenesis of AA amyloidosis
Acute cholangitis: Clinical manifestations, diagnosis, and management	Classification and genetics of multiple endocrine neoplasia type 2	Overview of chronic kidney disease-mineral and bone disorder (CKD-MBD)	Renal amyloidosis
Abdominal actinomycosis	Osteogenesis imperfecta: An overview	Refractory hyperparathyroidism and indications for parathyroidectomy in adult dialysis patients	Treatment and prognosis of immunoglobulin light chain (AL) amyloidosis
Acute viral gastroenteritis in adults	Parathyroid carcinoma	Thyroid function in chronic kidney disease	Treatment of AA (secondary) amyloidosis
Approach to the adult with acute diarrhea in resource-limited countries	Parathyroid cysts	Assuring water quality for hemodialysis	Apoptosis and autoimmune disease
Approach to the adult with acute diarrhea in resource-rich settings	Refractory hyperparathyroidism and indications for parathyroidectomy in adult dialysis patients	Biochemical mechanisms involved in blood-hemodialysis membrane interactions	Overview of autoimmunity
Approach to the child with acute diarrhea in resource-limited settings	Multiple endocrine neoplasia type 1: Clinical manifestations and diagnosis	Clinical consequences of hemodialysis membrane biocompatibility	Autoinflammatory diseases mediated by NFkB and/or aberrant TNF activity
Causes of acute infectious diarrhea and other foodborne illnesses in resource-rich settings	Multiple endocrine neoplasia type 1: Management	Contaminants in water used for hemodialysis	Autoinflammatory diseases mediated by inflammasomes and related IL-1 family cytokines (inflammasomopathies)
Cholera: Clinical features, diagnosis, treatment, and prevention	Clinical manifestations, diagnosis, and treatment of osteomalacia	Depression in adults receiving maintenance dialysis	Autoinflammatory diseases mediated by interferon production and signaling (interferonopathies)
Cholera: Microbiology and pathogenesis	Epidemiology and etiology of osteomalacia	Maintenance dialysis in the older adult	Autoinflammatory diseases mediated by miscellaneous mechanisms
Clinical manifestations and diagnosis of rotavirus infection	Bisphosphonate therapy for the treatment of osteoporosis	Overview of the hemodialysis apparatus	Clinical manifestations and diagnosis of familial Mediterranean fever
Clinical manifestations, diagnosis, and treatment of Campylobacter infection	Calcitonin in the prevention and treatment of osteoporosis	Psychiatric illness in adults receiving maintenance dialysis	Cryopyrin-associated periodic syndromes and related disorders
Clostridioides difficile infection in adults: Clinical manifestations and diagnosis	Calcium and vitamin D supplementation in osteoporosis	Reactions to the hemodialysis membrane	Deficiency of adenosine deaminase 2 (DADA2)
Clostridioides difficile infection in adults: Epidemiology, microbiology, and pathophysiology	Clinical features and evaluation of glucocorticoid-induced osteoporosis	Reuse of dialyzers	Familial Mediterranean fever: Epidemiology, genetics, and pathogenesis
Clostridioides difficile infection in adults: Treatment and prevention	Clinical manifestations, diagnosis, and evaluation of osteoporosis in men	Serum enzymes in patients with kidney failure	Hyperimmunoglobulin D syndrome: Clinical manifestations and diagnosis
Clostridioides difficile infection: Prevention and control	Clinical manifestations, diagnosis, and evaluation of osteoporosis in postmenopausal women	Therapeutic plasma exchange (plasmapheresis) with hemodialysis equipment	Hyperimmunoglobulin D syndrome: Management
Cryptosporidiosis: Epidemiology, clinical manifestations, and diagnosis	Denosumab for osteoporosis	Ultrapure dialysis fluid	Hyperimmunoglobulin D syndrome: Pathophysiology
Cryptosporidiosis: Treatment and prevention	Epidemiology and etiology of premenopausal osteoporosis	Abdominal hernias in continuous peritoneal dialysis	Management of familial Mediterranean fever
Cyclospora infection	Etiology of osteoporosis in men	Bloody peritoneal dialysate (hemoperitoneum)	SAPHO (synovitis, acne, pustulosis, hyperostosis, osteitis) syndrome
Enteric (typhoid and paratyphoid) fever: Epidemiology, clinical manifestations, and diagnosis	Evaluation and management of aromatase inhibitor-induced bone loss	Encapsulating peritoneal sclerosis in peritoneal dialysis patients	The autoinflammatory diseases: An overview
Enteric (typhoid and paratyphoid) fever: Treatment and prevention	Evaluation and treatment of premenopausal osteoporosis	Inadequate solute clearance in peritoneal dialysis	Tumor necrosis factor receptor-1 associated periodic syndrome (TRAPS)
Giardiasis: Epidemiology, clinical manifestations, and diagnosis	Osteoporosis after solid organ or stem cell transplantation	Issues in patients on peritoneal dialysis undergoing surgery	Clinical manifestations and diagnosis of Ehlers-Danlos syndromes
Infection with less common Campylobacter species and related bacteria	Osteoporosis in patients with chronic kidney disease: Diagnosis and evaluation	Management of hypervolemia in patients on peritoneal dialysis	Clinical manifestations and diagnosis of hypermobile Ehlers-Danlos syndrome and hypermobility spectrum disorder
Microbiology, pathogenesis, and epidemiology of Campylobacter infection	Osteoporosis in patients with chronic kidney disease: Management	Mechanisms of solute clearance and ultrafiltration in peritoneal dialysis	Genetics, clinical features, and diagnosis of Marfan syndrome and related disorders
Microsporidiosis	Osteoporotic fracture risk assessment	Microbiology and therapy of peritonitis in peritoneal dialysis	Management of Marfan syndrome and related disorders
Neutropenic enterocolitis (typhlitis)	Osteoporotic thoracolumbar vertebral compression fractures: Clinical manifestations and treatment	Modalities for the diagnosis of abdominal and thoracic cavity defects in patients on peritoneal dialysis	Overview of the management of Ehlers-Danlos syndromes
Nontyphoidal Salmonella: Gastrointestinal infection and carriage	Overview of dual-energy x-ray absorptiometry	Noninfectious complications of continuous peritoneal dialysis	Pregnancy and Marfan syndrome
Nontyphoidal Salmonella: Microbiology and epidemiology	Overview of the management of osteoporosis in postmenopausal women	Noninfectious complications of peritoneal dialysis catheters	Treatment and prognosis of hypermobile Ehlers-Danlos syndrome and hypermobility spectrum disorder
Norovirus	Parathyroid hormone/parathyroid hormone-related protein analog therapy for osteoporosis	Peritoneal catheter exit-site and tunnel infections in peritoneal dialysis in adults	Overview of hemarthrosis
Pathogenesis of Salmonella gastroenteritis	Pathogenesis of osteoporosis	Peritoneal dialysis solutions	Diagnosis and differential diagnosis of IgG4-related disease
Pathogenesis of enteric (typhoid and paratyphoid) fever	Pharmacology of bisphosphonates	Peritoneal equilibration test	Pathogenesis and clinical manifestations of IgG4-related disease
Pathogenic Escherichia coli associated with diarrhea	Prevention and treatment of glucocorticoid-induced osteoporosis	Placement of the peritoneal dialysis catheter	Treatment and prognosis of IgG4-related disease
Shiga toxin-producing Escherichia coli: Clinical manifestations, diagnosis, and treatment	Prevention of osteoporosis	Risk factors and prevention of peritonitis in peritoneal dialysis	Clinical manifestations and diagnosis of scleritis
Shiga toxin-producing Escherichia coli: Microbiology, pathogenesis, epidemiology, and prevention	Risks of bisphosphonate therapy in patients with osteoporosis	Urgent-start peritoneal dialysis	Episcleritis
Shigella infection: Clinical manifestations and diagnosis	Screening for osteoporosis in postmenopausal women and men	Clinical manifestations and diagnosis of peritonitis in peritoneal dialysis	Treatment of scleritis
Shigella infection: Epidemiology, microbiology, and pathogenesis	Selective estrogen receptor modulators for prevention and treatment of osteoporosis	Fungal peritonitis in peritoneal dialysis	Uveitis: Etiology, clinical manifestations, and diagnosis
Shigella infection: Treatment and prevention in adults	Treatment of osteoporosis in men	Hepatitis B virus and dialysis patients	Uveitis: Treatment
Travelers' diarrhea: Epidemiology, microbiology, clinical manifestations, and diagnosis	Use of biochemical markers of bone turnover in osteoporosis	Hepatitis C virus infection in patients on maintenance dialysis	Diabetic neuroarthropathy
Travelers' diarrhea: Treatment and prevention	Antiseizure medications and bone disease	Human immunodeficiency virus and dialysis	Neutrophilic dermatoses
Pylephlebitis	Bone physiology and biochemical markers of bone turnover	Immunizations in patients with end-stage kidney disease	Erythema nodosum
Whipple's disease	Clinical manifestations and diagnosis of osteonecrosis (avascular necrosis of bone)	Non-access-related infections in chronic dialysis patients	Clinical manifestations of relapsing polychondritis
Clinical manifestations and diagnosis of peritonitis in peritoneal dialysis	Drugs that affect bone metabolism	Tunneled hemodialysis catheter-related bloodstream infection (CRBSI): Epidemiology, pathogenesis, clinical manifestations, and diagnosis	Diagnostic evaluation of relapsing polychondritis
Microbiology and therapy of peritonitis in peritoneal dialysis	Evaluation and treatment of low bone mass in primary biliary cholangitis (primary biliary cirrhosis)	Tunneled hemodialysis catheter-related bloodstream infection (CRBSI): Management and prevention	Etiology and pathogenesis of relapsing polychondritis
Pathogenesis of spontaneous bacterial peritonitis	Hip fracture in adults: Epidemiology and medical management	Acute caffeine poisoning	Pathology of relapsing polychondritis
Peritoneal catheter exit-site and tunnel infections in peritoneal dialysis in adults	Metabolic bone disease in inflammatory bowel disease	Drug removal in continuous kidney replacement therapy	Treatment of relapsing polychondritis
Risk factors and prevention of peritonitis in peritoneal dialysis	Normal skeletal development and regulation of bone formation and resorption	Enhanced elimination of poisons	Arthritis and bone disease associated with hereditary hemochromatosis
Spontaneous bacterial peritonitis in adults: Clinical manifestations	Treatment of nontraumatic hip osteonecrosis (avascular necrosis of the femoral head) in adults	General approach to drug poisoning in adults	Malignancy and rheumatic disorders
Spontaneous bacterial peritonitis in adults: Diagnosis	Clinical manifestations and diagnosis of Paget disease of bone	Isopropyl alcohol poisoning	Rheumatologic complications of checkpoint inhibitor immunotherapy
Spontaneous bacterial peritonitis in adults: Treatment and prophylaxis	Treatment of Paget disease of bone	Meprobamate poisoning	Rheumatologic manifestations of acromegaly
Enterovirus and parechovirus infections: Clinical features, laboratory diagnosis, treatment, and prevention	Evaluation of renal osteodystrophy	Methanol and ethylene glycol poisoning: Pharmacology, clinical manifestations, and diagnosis	Sarcoid arthropathy
Enterovirus and parechovirus infections: Epidemiology and pathogenesis	Vitamin D and extraskeletal health	Paraquat poisoning	Sarcoid myopathy
Hepatitis A virus infection in adults: Epidemiology, clinical manifestations, and diagnosis	Carcinoid heart disease	Salicylate (aspirin) poisoning in adults	Sarcoidosis of bone
Poliovirus vaccination	Clinical characteristics of well-differentiated neuroendocrine (carcinoid) tumors arising in the gastrointestinal and genitourinary tracts	Theophylline poisoning	Chikungunya fever: Treatment and prevention
Approach to the adult with fever of unknown origin	Clinical features of carcinoid syndrome	Valproic acid poisoning	Viruses that cause arthritis
Drug fever	Diagnosis of carcinoid syndrome and tumor localization	Assessment of nutritional status in patients on hemodialysis	An overview of the innate immune system
Etiologies of fever of unknown origin in adults	Staging, treatment, and post-treatment surveillance of non-metastatic, well-differentiated gastrointestinal tract neuroendocrine (carcinoid) tumors	Nutritional status and protein intake in peritoneal dialysis patients	Peptide hormone signal transduction and regulation
Fever and rash in the immunocompetent patient	Treatment of the carcinoid syndrome	Pathogenesis and treatment of malnutrition in patients on maintenance hemodialysis	Tools for genetics and genomics: Polymerase chain reaction
Pathophysiology and treatment of fever in adults	Metastatic gastroenteropancreatic neuroendocrine tumors: Local options to control tumor growth and symptoms of hormone hypersecretion	Aluminum toxicity in chronic kidney disease	Antigen-presenting cells
Clinical features and diagnosis of myalgic encephalomyelitis/chronic fatigue syndrome	Metastatic well-differentiated gastroenteropancreatic neuroendocrine tumors: Presentation, prognosis, imaging, and biochemical monitoring	Dialysis-related amyloidosis	Immunology of the maternal-fetal interface
Identifying and managing casualties of biological terrorism	Metastatic well-differentiated gastrointestinal neuroendocrine (carcinoid) tumors: Systemic therapy options to control tumor growth	Hemoperfusion	Leukocyte-endothelial adhesion in the pathogenesis of inflammation
Infectious causes of peripheral eosinophilia	Metastatic well-differentiated pancreatic neuroendocrine tumors: Systemic therapy options to control tumor growth and symptoms of hormone hypersecretion	Intermittent dialysis and continuous modalities for patients with hyperammonemia	Mast cell-derived mediators
Lymphangitis	Clinical features, diagnosis, and management of von Hippel-Lindau disease	Kidney palliative care: Ethics	Mast cells: Development, identification, and physiologic roles
Medical care of adult immigrants and refugees	Glucagonoma and the glucagonoma syndrome	Kidney palliative care: Principles, benefits, and core components	Mast cells: Surface receptors and signal transduction
Outpatient parenteral antimicrobial therapy	Management and prognosis of the Zollinger-Ellison syndrome (gastrinoma)	Kidney palliative care: Withdrawal of dialysis	Normal B and T lymphocyte development
Patient perspective: Myalgic encephalomyelitis/chronic fatigue syndrome	Somatostatinoma: Clinical manifestations, diagnosis, and management	Lower extremity peripheral artery disease in patients with chronic kidney disease	The adaptive cellular immune response: T cells and cytokines
Treatment of myalgic encephalomyelitis/chronic fatigue syndrome	VIPoma: Clinical manifestations, diagnosis, and management	Medical management of the dialysis patient undergoing surgery	Toll-like receptors: Roles in disease and therapy
Clinical manifestations, diagnosis, and management of diabetic infections of the lower extremities	Zollinger-Ellison syndrome (gastrinoma): Clinical manifestations and diagnosis	Nephrogenic systemic fibrosis/nephrogenic fibrosing dermopathy in advanced kidney disease	Complement pathways
Emphysematous urinary tract infections	Causes and clinical manifestations of acromegaly	Unique aspects of gastrointestinal disease in dialysis patients	Inherited disorders of the complement system
Susceptibility to infections in persons with diabetes mellitus	Causes, presentation, and evaluation of sellar masses	Uremic pruritus	Overview and clinical assessment of the complement system
Approach to Gram stain and culture results in the microbiology laboratory	Clinical manifestations and diagnosis of gonadotroph and other clinically nonfunctioning pituitary adenomas	Uremic toxins	Regulators and receptors of the complement system
Microbiology specimen collection and transport	Diagnosis of acromegaly	Anticoagulation for continuous kidney replacement therapy	Acute phase reactants
Bites by Crotalinae snakes (rattlesnakes, water moccasins [cottonmouths], or copperheads) in the United States: Clinical manifestations, evaluation, and diagnosis	Diagnostic testing for hypopituitarism	Outcomes associated with nocturnal hemodialysis	Glucocorticoid effects on the immune system
Botulism	Management of hyperprolactinemia	Prescription of continuous kidney replacement therapy in acute kidney injury in adults	HLA and other susceptibility genes in rheumatoid arthritis
Marine envenomations from corals, sea urchins, fish, or stingrays	Management of lactotroph adenoma (prolactinoma) before and during pregnancy	Prolonged intermittent kidney replacement therapy	Human leukocyte antigens (HLA): A roadmap
Overview of shellfish, pufferfish, and other marine toxin poisoning	TSH-secreting pituitary adenomas	Anticoagulation for the hemodialysis procedure	Major histocompatibility complex (MHC) structure and function
Snakebites worldwide: Clinical manifestations and diagnosis	Treatment of acromegaly	Arteriovenous fistula creation for hemodialysis and its complications	Immunoglobulin genetics
Tetanus	Treatment of gonadotroph and other clinically nonfunctioning adenomas	Arteriovenous fistula recirculation in hemodialysis	Overview of therapeutic monoclonal antibodies
Endomyocardial fibrosis	Anaplastic thyroid cancer	Arteriovenous graft creation for hemodialysis and its complications	Structure and biologic functions of IgA
Management and prevention of rheumatic heart disease	Differentiated thyroid cancer refractory to standard treatment: Systemic therapy	Central vein obstruction associated with upper extremity hemodialysis access	Structure of immunoglobulins
Chromoblastomycosis	Differentiated thyroid cancer: Clinicopathologic staging	Clinical monitoring and surveillance of hemodialysis arteriovenous grafts to prevent thrombosis	The adaptive humoral immune response
Fogo selvagem (Brazilian endemic pemphigus foliaceus)	Differentiated thyroid cancer: External beam radiotherapy	Clinical monitoring and surveillance of the mature hemodialysis arteriovenous fistula	Biology of the graft-versus-tumor effect following hematopoietic cell transplantation
Impetigo	Differentiated thyroid cancer: Overview of management	Early evaluation of the newly created hemodialysis arteriovenous fistula	Hematopoietic cell transplantation for non-SCID inborn errors of immunity
Lepidopterism: Skin disorders secondary to caterpillars and moths	Differentiated thyroid cancer: Radioiodine treatment	Endovascular intervention for the treatment of stenosis in the arteriovenous access	Hematopoietic cell transplantation for severe combined immunodeficiencies
Lobomycosis	Differentiated thyroid cancer: Role of serum thyroglobulin	Evaluation and management of heart failure caused by hemodialysis arteriovenous access	Overview of gene therapy for inborn errors of immunity
Orf virus infection	Differentiated thyroid cancer: Surgical treatment	Failure of the mature hemodialysis arteriovenous fistula	Pathogenesis of graft-versus-host disease (GVHD)
Pediculosis corporis	Exogenous hyperthyroidism	Hemodialysis access following a failed arteriovenous access	Transplantation immunobiology
Scabies: Epidemiology, clinical features, and diagnosis	Medullary thyroid cancer: Clinical manifestations, diagnosis, and staging	Hemodialysis arteriovenous graft dysfunction and failure	Antiphospholipid syndrome and the kidney
Scabies: Management	Medullary thyroid cancer: Surgical treatment and prognosis	Malfunction of chronic hemodialysis catheters	Antiphospholipid syndrome: Obstetric implications and management in pregnancy
Tinea nigra	Medullary thyroid cancer: Systemic therapy and immunotherapy	Overview of hemodialysis arteriovenous fistula maintenance and thrombosis prevention	Catastrophic antiphospholipid syndrome (CAPS)
Topical skin-lightening agents: Complications of use in the nonmedical setting	Papillary thyroid cancer: Clinical features and prognosis	Overview of hemodialysis arteriovenous graft maintenance and thrombosis prevention	Clinical manifestations of antiphospholipid syndrome
Emergency care of moderate and severe thermal burns in adults	Radiation-induced thyroid disease	Patient evaluation prior to placement of hemodialysis arteriovenous access	Diagnosis of antiphospholipid syndrome
General principles of acute fracture management	Struma ovarii	Physical examination of the arteriovenous graft	Management of antiphospholipid syndrome
Initial management of trauma in adults	Amphotericin B nephrotoxicity	Physical examination of the mature hemodialysis arteriovenous fistula	Pathogenesis of antiphospholipid syndrome
Jellyfish stings	Complications of mannitol therapy	Primary failure of the hemodialysis arteriovenous fistula	Clinical manifestations and diagnosis of systemic lupus erythematosus in adults
Moderate and severe thermal burns in children: Emergency management	Diuretic-induced hyperuricemia and gout	Pulmonary hypertension in patients with end-stage kidney disease	Livedoid vasculopathy
Nonfreezing cold water (trench foot) and warm water immersion injuries	Ifosfamide nephrotoxicity	Techniques for angioplasty of the arteriovenous hemodialysis access	Overview of cutaneous lupus erythematosus
Snakebites worldwide: Management	Loop diuretics: Dosing and major side effects	Bone disease in diabetes mellitus	Drug-induced lupus
Trauma management: Approach to the unstable child	Mechanism of action of diuretics	Bone disease with hyperthyroidism and thyroid hormone therapy	Arthritis and other musculoskeletal manifestations of systemic lupus erythematosus
Causes and diagnosis of iron deficiency and iron deficiency anemia in adults	NSAIDs and acetaminophen: Effects on blood pressure and hypertension	Clinical manifestations and diagnosis of multiple endocrine neoplasia type 2	Coronary heart disease in systemic lupus erythematosus
Clinical manifestations, pathologic features, and diagnosis of adult T cell leukemia-lymphoma	NSAIDs: Electrolyte complications	Endocrine dysfunction in the nephrotic syndrome	Gastrointestinal manifestations of systemic lupus erythematosus
Diagnosis of sickle cell disorders	Renal toxicity of lithium	Approach to therapy in multiple endocrine neoplasia type 2	Hematologic manifestations of systemic lupus erythematosus
Diagnosis of thalassemia (adults and children)	Time course of loop and thiazide diuretic-induced electrolyte complications	Classification and genetics of multiple endocrine neoplasia type 2	Neonatal lupus: Epidemiology, pathogenesis, clinical manifestations, and diagnosis
Diagnostic approach to anemia in adults	Use of diuretics in patients with heart failure	Osteogenesis imperfecta: An overview	Neonatal lupus: Management and outcomes
Epidemiology, clinical manifestations, pathologic features, and diagnosis of Burkitt lymphoma	Ascites in adults with cirrhosis: Diuretic-resistant ascites	Parathyroid carcinoma	Non-coronary cardiac manifestations of systemic lupus erythematosus in adults
Methods for hemoglobin analysis and hemoglobinopathy testing	Ascites in adults with cirrhosis: Initial therapy	Parathyroid cysts	Overview of and approach to the vasculitides in adults
Multiple myeloma: Management in resource-limited settings	Causes and treatment of refractory edema in adults	Multiple endocrine neoplasia type 1: Clinical manifestations and diagnosis	Pulmonary manifestations of systemic lupus erythematosus in adults
Palliative care and hospice outside of the United States	Clinical manifestations and evaluation of edema in adults	Multiple endocrine neoplasia type 1: Genetics	Manifestations of systemic lupus erythematosus affecting the peripheral nervous system
Sickle cell disease in sub-Saharan Africa	General principles of the treatment of edema in adults	Multiple endocrine neoplasia type 1: Management	Neurologic and neuropsychiatric manifestations of systemic lupus erythematosus
Treatment of iron deficiency anemia in adults	Hyponatremia in patients with cirrhosis	Clinical manifestations, diagnosis, and treatment of osteomalacia	Clinical manifestations and diagnosis of mixed connective tissue disease
Bacterial meningitis in children older than one month: Clinical features and diagnosis	Hyponatremia in patients with heart failure	Epidemiology and etiology of osteomalacia	Epidemiology and pathogenesis of systemic lupus erythematosus
Bacterial meningitis in children older than one month: Treatment and prognosis	Idiopathic edema	Bisphosphonate therapy for the treatment of osteoporosis	Approach to contraception in women with systemic lupus erythematosus
Bacterial meningitis in children: Dexamethasone and other measures to prevent neurologic complications	Natriuretic peptide measurement in heart failure	Calcitonin in the prevention and treatment of osteoporosis	Pregnancy in women with systemic lupus erythematosus
Bacterial meningitis in children: Neurologic complications	Pathogenesis of ascites in patients with cirrhosis	Calcium and vitamin D supplementation in osteoporosis	General principles of the use of cyclophosphamide in rheumatic diseases
Bacterial meningitis in the neonate: Clinical features and diagnosis	Pathophysiology and etiology of edema in adults	Clinical features and evaluation of glucocorticoid-induced osteoporosis	Kidney transplantation in adults: Issues related to lupus nephritis
Bacterial meningitis in the neonate: Neurologic complications	Causes and evaluation of hyperkalemia in adults	Clinical manifestations, diagnosis, and evaluation of osteoporosis in men	Lupus nephritis: Diagnosis and classification
Bacterial meningitis in the neonate: Treatment and outcome	Clinical manifestations of hyperkalemia in adults	Clinical manifestations, diagnosis, and evaluation of osteoporosis in postmenopausal women	Lupus nephritis: Initial and subsequent therapy for focal or diffuse lupus nephritis
Japanese encephalitis	Potassium balance in acid-base disorders	Denosumab for osteoporosis	Lupus nephritis: Therapy of lupus membranous nephropathy
Meningococcal vaccination in children and adults	Renal effects of ACE inhibitors in heart failure	Epidemiology and etiology of premenopausal osteoporosis	Lupus nephritis: Treatment of focal or diffuse lupus nephritis resistant to initial therapy
Viral meningitis in children: Clinical features and diagnosis	Treatment and prevention of hyperkalemia in adults	Etiology of osteoporosis in men	Lupus nephritis: Treatment of relapsing focal or diffuse lupus nephritis
Viral meningitis in children: Epidemiology, pathogenesis, and etiology	Etiology and evaluation of hypernatremia in adults	Evaluation and management of aromatase inhibitor-induced bone loss	Determinants of glucocorticoid dosing
Viral meningitis in children: Management, prognosis, and prevention	General principles of disorders of water balance (hyponatremia and hypernatremia) and sodium balance (hypovolemia and edema)	Evaluation and treatment of premenopausal osteoporosis	General toxicity of cyclophosphamide in rheumatic diseases
Clinical manifestations and diagnosis of Shiga toxin-producing Escherichia coli (STEC) hemolytic uremic syndrome (HUS) in children	Manifestations of hyponatremia and hypernatremia in adults	Osteoporosis after solid organ or stem cell transplantation	Major side effects of systemic glucocorticoids
Clinical manifestations and diagnosis of Yersinia infections	Treatment of hypernatremia in adults	Osteoporosis in patients with chronic kidney disease: Diagnosis and evaluation	Mycophenolate: Overview of use and adverse effects in the treatment of rheumatic diseases
Nontyphoidal Salmonella bacteremia	Causes of hypokalemia in adults	Osteoporosis in patients with chronic kidney disease: Management	Overview of the management and prognosis of systemic lupus erythematosus in adults
Persistent diarrhea in children in resource-limited countries	Clinical manifestations and treatment of hypokalemia in adults	Osteoporotic fracture risk assessment	Diabetic muscle infarction
Shigella infection: Treatment and prevention in children	Evaluation of the adult patient with hypokalemia	Osteoporotic thoracolumbar vertebral compression fractures: Clinical manifestations and treatment	Drug-induced myopathies
Treatment and prognosis of Shiga toxin-producing Escherichia coli (STEC) hemolytic uremic syndrome (HUS) in children	Genetic disorders of the collecting tubule sodium channel: Liddle syndrome and pseudohypoaldosteronism type 1	Overview of dual-energy x-ray absorptiometry	Glucocorticoid-induced myopathy
Approach to the patient with genital ulcers	Hyperkalemic periodic paralysis	Overview of the management of osteoporosis in postmenopausal women	Hypothyroid myopathy
Chancroid	Hypokalemia-induced kidney dysfunction	Parathyroid hormone/parathyroid hormone-related protein analog therapy for osteoporosis	Major causes of musculoskeletal chest pain in adults
Lymphogranuloma venereum	Hypokalemic periodic paralysis	Pathogenesis of osteoporosis	Myopathies of systemic disease
Syphilis: Epidemiology, pathophysiology, and clinical manifestations in patients without HIV	Inherited hypokalemic salt-losing tubulopathies: Pathophysiology and overview of clinical manifestations	Pharmacology of bisphosphonates	Neuromuscular weakness related to critical illness
Syphilis: Screening and diagnostic testing	Causes of hyponatremia without hypotonicity (including pseudohyponatremia)	Prevention and treatment of glucocorticoid-induced osteoporosis	Nocturnal leg cramps
AIDS-related cytomegalovirus gastrointestinal disease	Causes of hypotonic hyponatremia in adults	Prevention of osteoporosis	Overview of the musculoskeletal complications of diabetes mellitus
AIDS-related cytomegalovirus neurologic disease	Cerebral salt wasting	Risks of bisphosphonate therapy in patients with osteoporosis	Respiratory muscle weakness due to neuromuscular disease: Clinical manifestations and evaluation
Cardiac and vascular disease in patients with HIV	Diagnostic evaluation of adults with hyponatremia	Screening for osteoporosis in postmenopausal women and men	Rhabdomyolysis: Clinical manifestations and diagnosis
Clinical manifestations and diagnosis of HIV-2 infection	Diuretic-induced hyponatremia	Selective estrogen receptor modulators for prevention and treatment of osteoporosis	Rhabdomyolysis: Epidemiology and etiology
Diagnostic testing for HIV infection in infants and children younger than 18 months	Exercise-associated hyponatremia	Treatment of osteoporosis in men	Statin muscle-related adverse events
Epidemiology of pediatric HIV infection	Hyponatremia following transurethral resection, hysteroscopy, or other procedures involving electrolyte-free irrigation	Use of biochemical markers of bone turnover in osteoporosis	Stiff-person syndrome
Epidemiology, clinical manifestations, and diagnosis of hepatitis B in patients living with HIV	Osmotic demyelination syndrome (ODS) and overly rapid correction of hyponatremia	Antiseizure medications and bone disease	Hyperkalemic periodic paralysis
Epidemiology, clinical manifestations, and diagnosis of histoplasmosis in patients with HIV	Overview of the treatment of hyponatremia in adults	Bone physiology and biochemical markers of bone turnover	Hypokalemic periodic paralysis
Epidemiology, clinical presentation, and diagnosis of Pneumocystis pulmonary infection in patients with HIV	Pathophysiology and etiology of the syndrome of inappropriate antidiuretic hormone secretion (SIADH)	Clinical manifestations and diagnosis of osteonecrosis (avascular necrosis of bone)	Thyrotoxic periodic paralysis
Epidemiology, transmission, natural history, and pathogenesis of HIV-2 infection	Treatment of hyponatremia: Syndrome of inappropriate antidiuretic hormone secretion (SIADH) and reset osmostat	Drugs that affect bone metabolism	Approach to the patient with muscle weakness
Evaluation of pulmonary symptoms in persons with HIV	Maintenance and replacement fluid therapy in adults	Evaluation and treatment of low bone mass in primary biliary cholangitis (primary biliary cirrhosis)	Diagnostic ultrasound in neuromuscular disease
Global epidemiology of HIV infection	Acid-base and electrolyte abnormalities with diarrhea	Hip fracture in adults: Epidemiology and medical management	Electrodiagnostic evaluation of the neuromuscular junction
HIV infection: Risk factors and prevention strategies	Approach to the adult with metabolic acidosis	Metabolic bone disease in inflammatory bowel disease	Muscle enzymes in the evaluation of neuromuscular diseases
Hypogonadism in males with HIV	Bicarbonate therapy in lactic acidosis	Normal skeletal development and regulation of bone formation and resorption	Muscle examination in the evaluation of weakness
Issues in HIV/AIDS in adults in palliative care	Causes of lactic acidosis	Treatment of nontraumatic hip osteonecrosis (avascular necrosis of the femoral head) in adults	Overview of electromyography
Monitoring the patient with HIV and chronic hepatitis B virus infection	D-lactic acidosis	Clinical manifestations and diagnosis of Paget disease of bone	Overview of nerve conduction studies
Overview of prevention of opportunistic infections in patients with HIV	Etiology and diagnosis of distal (type 1) and proximal (type 2) renal tubular acidosis	Treatment of Paget disease of bone	Skin biopsy for the evaluation of peripheral nerve disease
Pathogenesis, clinical manifestations, and diagnosis of AIDS-related cytomegalovirus retinitis	Fasting ketosis and alcoholic ketoacidosis	Vitamin D and extraskeletal health	Polyradiculopathy: Spinal stenosis, infectious, carcinomatous, and inflammatory nerve root syndromes
Pediatric HIV infection: Classification, clinical manifestations, and outcome	Methanol and ethylene glycol poisoning: Pharmacology, clinical manifestations, and diagnosis	Complications of mannitol therapy	Clinical manifestations and diagnosis of immune-mediated necrotizing myopathy
Pleural effusions in HIV-infected patients	Nephrolithiasis in renal tubular acidosis	Diuretic-induced hyperuricemia and gout	Clinical manifestations and diagnosis of inclusion body myositis
Pretreatment evaluation of chronic hepatitis B virus infection in the patient with HIV	Overview and pathophysiology of renal tubular acidosis and the effect on potassium balance	Loop diuretics: Dosing and major side effects	Clinical manifestations of dermatomyositis and polymyositis in adults
Prevention of HIV transmission during breastfeeding in resource-limited settings	Pathogenesis, consequences, and treatment of metabolic acidosis in chronic kidney disease	Mechanism of action of diuretics	Diagnosis and differential diagnosis of dermatomyositis and polymyositis in adults
Prevention of hepatitis B virus infection in adults with HIV	Renal and metabolic complications following urinary diversion	NSAIDs and acetaminophen: Effects on blood pressure and hypertension	Initial treatment of dermatomyositis and polymyositis in adults
Prevention of vertical HIV transmission in resource-limited settings	Serum anion gap in conditions other than metabolic acidosis	NSAIDs: Electrolyte complications	Interstitial lung disease in dermatomyositis and polymyositis: Clinical manifestations and diagnosis
Safety and dosing of antiretroviral medications in pregnancy	Simple and mixed acid-base disorders	Time course of loop and thiazide diuretic-induced electrolyte complications	Juvenile dermatomyositis and polymyositis: Epidemiology, pathogenesis, and clinical manifestations
Selecting antiretroviral regimens for treatment-naive persons with HIV-1: Patients with comorbid conditions	Strong ions and the analysis of acid-base disturbances (Stewart approach)	Use of diuretics in patients with heart failure	Juvenile dermatomyositis and polymyositis: Treatment, complications, and prognosis
Selecting antiretroviral regimens for treatment-naïve persons with HIV-1: General approach	The delta anion gap/delta HCO3 ratio in patients with a high anion gap metabolic acidosis	Ascites in adults with cirrhosis: Diuretic-resistant ascites	Malignancy in dermatomyositis and polymyositis
Switching antiretroviral therapy for adults with HIV-1 and a suppressed viral load	Treatment of distal (type 1) and proximal (type 2) renal tubular acidosis	Ascites in adults with cirrhosis: Initial therapy	Management of inclusion body myositis
Thyroid gland dysfunction in the patient with HIV	Urine anion and osmolal gaps in metabolic acidosis	Causes and treatment of refractory edema in adults	Overview of and approach to the idiopathic inflammatory myopathies
Toxoplasma pneumonia and other parasitic pulmonary infections in patients with HIV	Causes of metabolic alkalosis	Clinical manifestations and evaluation of edema in adults	Overview of viral myositis
Toxoplasmosis in patients with HIV	Clinical manifestations and evaluation of metabolic alkalosis	General principles of the treatment of edema in adults	Pathogenesis of inflammatory myopathies
Treatment and prevention of Pneumocystis infection in patients with HIV	Pathogenesis of metabolic alkalosis	Hyponatremia in patients with cirrhosis	Primary pyomyositis
Treatment of AIDS-related cytomegalovirus retinitis	Treatment of metabolic alkalosis	Hyponatremia in patients with heart failure	Treatment of immune-mediated necrotizing myopathy
Treatment of HIV-2 infection	Assessment of kidney function	Idiopathic edema	Treatment of recurrent and resistant dermatomyositis and polymyositis in adults
Use and impact of antiretroviral therapy for HIV infection in resource-limited settings	Bartter and Gitelman syndromes in adults: Diagnosis and management	Natriuretic peptide measurement in heart failure	Approach to the metabolic myopathies
Use of long-acting cabotegravir-rilpivirine in people with HIV	Calculation of the creatinine clearance	Pathogenesis of ascites in patients with cirrhosis	Duchenne and Becker muscular dystrophy: Clinical features and diagnosis
When to initiate antiretroviral therapy in persons with HIV	Drugs that elevate the serum creatinine concentration	Pathophysiology and etiology of edema in adults	Duchenne and Becker muscular dystrophy: Genetics and pathogenesis
Laboratory tools for diagnosis of malaria	Electrolyte disturbances with HIV infection	Adrenal steroid biosynthesis	Duchenne and Becker muscular dystrophy: Glucocorticoid and disease-modifying treatment
Malaria in pregnancy: Epidemiology, clinical manifestations, diagnosis, and outcome	Etiology, clinical manifestations, and diagnosis of volume depletion in adults	Apparent mineralocorticoid excess syndromes (including chronic licorice ingestion)	Duchenne and Becker muscular dystrophy: Management and prognosis
Malaria in pregnancy: Prevention and treatment	Hepatorenal syndrome	Etiology, diagnosis, and treatment of hypoaldosteronism (type 4 RTA)	Emery-Dreifuss muscular dystrophy
Malaria: Clinical manifestations and diagnosis in nonpregnant adults and children	Hypouricemia: Causes and clinical significance	Familial hyperaldosteronism	Energy metabolism in muscle
Malaria: Epidemiology, prevention, and control	Isopropyl alcohol poisoning	Pathophysiology and clinical features of primary aldosteronism	Facioscapulohumeral muscular dystrophy
Non-falciparum malaria: P. vivax, P. ovale, and P. malariae	Renal actions of dopamine	Treatment of primary aldosteronism	Lactate dehydrogenase deficiency
Non-falciparum malaria: Plasmodium knowlesi	Serum osmolal gap	Causes and evaluation of hyperkalemia in adults	Limb-girdle muscular dystrophy
Pathogenesis of malaria	Treatment of severe hypovolemia or hypovolemic shock in adults	Clinical manifestations of hyperkalemia in adults	Lysosomal acid alpha-glucosidase deficiency (Pompe disease, glycogen storage disease II, acid maltase deficiency)
Prevention of malaria infection in travelers	Arginine vasopressin deficiency (central diabetes insipidus): Clinical manifestations and causes	Hyponatremia and hyperkalemia in adrenal insufficiency	Lysosome-associated membrane protein 2 deficiency (glycogen storage disease IIb, Danon disease)
Treatment of severe malaria	Arginine vasopressin deficiency (central diabetes insipidus): Treatment	Potassium balance in acid-base disorders	Metabolic myopathies caused by disorders of lipid and purine metabolism
Treatment of uncomplicated falciparum malaria in nonpregnant adults and children	Arginine vasopressin resistance (nephrogenic diabetes insipidus): Clinical manifestations and causes	Renal effects of ACE inhibitors in heart failure	Mitochondrial disorders: Treatment
Acute rheumatic fever: Clinical manifestations and diagnosis	Arginine vasopressin resistance (nephrogenic diabetes insipidus): Treatment	Treatment and prevention of hyperkalemia in adults	Mitochondrial myopathies: Clinical features and diagnosis
Acute rheumatic fever: Epidemiology and pathogenesis	Evaluation of patients with polyuria	Etiology and evaluation of hypernatremia in adults	Mitochondrial structure, function, and genetics
Acute rheumatic fever: Treatment and prevention	Urine output in diabetes insipidus	General principles of disorders of water balance (hyponatremia and hypernatremia) and sodium balance (hypovolemia and edema)	Myophosphorylase deficiency (glycogen storage disease V, McArdle disease)
Brucellosis: Epidemiology, microbiology, clinical manifestations, and diagnosis	Overview of gastrointestinal peptides in health and disease	Manifestations of hyponatremia and hypernatremia in adults	Myotonic dystrophy: Etiology, clinical features, and diagnosis
Brucellosis: Treatment and prevention	Physiology of cholecystokinin	Treatment of hypernatremia in adults	Myotonic dystrophy: Treatment and prognosis
Clinical features, diagnosis, and management of relapsing fever	Physiology of gastrin	Causes of hypokalemia in adults	Oculopharyngeal, distal, and congenital muscular dystrophies
Clinical manifestations and diagnosis of anthrax	Endocrine-disrupting chemicals	Clinical manifestations and treatment of hypokalemia in adults	Other disorders of glycogen metabolism: GLUT2 deficiency and aldolase A deficiency
Clinical manifestations and diagnosis of rheumatic heart disease	Peptide hormone signal transduction and regulation	Diagnosis of primary aldosteronism	Overview of inherited disorders of glucose and glycogen metabolism
Clinical manifestations, diagnosis, and treatment of plague (Yersinia pestis infection)	Hypothalamic-pituitary axis	Evaluation of the adult patient with hypokalemia	Phosphofructokinase deficiency (glycogen storage disease VII, Tarui disease)
Epidemiology, microbiology and pathogenesis of plague (Yersinia pestis infection)	Physiology of gonadotropin-releasing hormone	Genetic disorders of the collecting tubule sodium channel: Liddle syndrome and pseudohypoaldosteronism type 1	Phosphoglycerate kinase deficiency and phosphoglycerate mutase deficiency
Leptospirosis: Epidemiology, microbiology, clinical manifestations, and diagnosis	Physiology of growth hormone	Hyperkalemic periodic paralysis	Acute flaccid myelitis
Leptospirosis: Treatment and prevention	Thyroid hormone action	Hypokalemia-induced kidney dysfunction	Clinical features of amyotrophic lateral sclerosis and other forms of motor neuron disease
Melioidosis: Epidemiology, clinical manifestations, and diagnosis	Thyroid hormone synthesis and physiology	Hypokalemic periodic paralysis	Diagnosis of amyotrophic lateral sclerosis and other forms of motor neuron disease
Melioidosis: Treatment and prevention	Thyroid physiology and screening in preterm infants	Inherited hypokalemic salt-losing tubulopathies: Pathophysiology and overview of clinical manifestations	Disease-modifying treatment of amyotrophic lateral sclerosis
Microbiology, pathogenesis, and epidemiology of anthrax	Physiology of insulin-like growth factor 1	Causes of hyponatremia without hypotonicity (including pseudohyponatremia)	Epidemiology and pathogenesis of amyotrophic lateral sclerosis
Noma (cancrum oris)	Regulation of erythropoiesis	Causes of hypotonic hyponatremia in adults	Familial amyotrophic lateral sclerosis
Prevention of anthrax	Male reproductive physiology	Cerebral salt wasting	Hereditary spastic paraplegia
Septic shock in children: Rapid recognition and initial resuscitation (first hour)	Molecular biology and physiology of estrogen action	Diagnostic evaluation of adults with hyponatremia	Patient perspective: Amyotrophic lateral sclerosis (ALS)
South American bartonellosis: Oroya fever and verruga peruana	Normal menstrual cycle	Diuretic-induced hyponatremia	Poliomyelitis and post-polio syndrome
Trachoma	Typical sex development	Exercise-associated hyponatremia	Symptom-based management of amyotrophic lateral sclerosis
Treatment of anthrax	Ultrasound evaluation of the normal menstrual cycle	Hyponatremia following transurethral resection, hysteroscopy, or other procedures involving electrolyte-free irrigation	Chronic immunotherapy for myasthenia gravis
Buruli ulcer (Mycobacterium ulcerans infection)	Euthyroid hyperthyroxinemia and hypothyroxinemia	Osmotic demyelination syndrome (ODS) and overly rapid correction of hyponatremia	Clinical manifestations of myasthenia gravis
Leprosy: Epidemiology, microbiology, clinical manifestations, and diagnosis	Moderate to severe hypertensive retinopathy and hypertensive encephalopathy in adults	Overview of the treatment of hyponatremia in adults	Diagnosis of myasthenia gravis
Leprosy: Treatment and prevention	Overview of hypertension in adults	Pathophysiology and etiology of the syndrome of inappropriate antidiuretic hormone secretion (SIADH)	Differential diagnosis of myasthenia gravis
Mycobacterium bovis	Treatment of hypertension in older adults, particularly isolated systolic hypertension	Treatment of hyponatremia: Syndrome of inappropriate antidiuretic hormone secretion (SIADH) and reset osmostat	Lambert-Eaton myasthenic syndrome: Clinical features and diagnosis
Approach to stool microscopy	Blood pressure measurement in the diagnosis and management of hypertension in adults	Diabetic ketoacidosis and hyperosmolar hyperglycemic state in adults: Clinical features, evaluation, and diagnosis	Lambert-Eaton myasthenic syndrome: Treatment and prognosis
Ascariasis	Initial evaluation of adults with hypertension	Diabetic ketoacidosis and hyperosmolar hyperglycemic state in adults: Epidemiology and pathogenesis	Management of myasthenia gravis in pregnancy
Balantidium coli infection	Adverse effects of angiotensin converting enzyme inhibitors and receptor blockers in pregnancy	Diabetic ketoacidosis and hyperosmolar hyperglycemic state in adults: Treatment	Myasthenic crisis
Blastocystis species	Antihypertensive drugs and lipids	Maintenance and replacement fluid therapy in adults	Ocular myasthenia gravis
Chagas disease in the immunosuppressed host	Antihypertensive therapy and progression of chronic kidney disease: Experimental studies	Acid-base and electrolyte abnormalities with diarrhea	Overview of neuromuscular junction toxins
Chagas disease: Acute and congenital Trypanosoma cruzi infection	Antihypertensive therapy for secondary stroke prevention	Approach to the adult with metabolic acidosis	Overview of the treatment of myasthenia gravis
Chagas disease: Antitrypanosomal drug therapy	Can drug therapy be discontinued in well-controlled hypertension?	Bicarbonate therapy in lactic acidosis	Pathogenesis of myasthenia gravis
Chagas disease: Chronic Trypanosoma cruzi infection	Choice of drug therapy in primary (essential) hypertension	Causes of lactic acidosis	Role of thymectomy in patients with myasthenia gravis
Chagas disease: Epidemiology, screening, and prevention	Definition, risk factors, and evaluation of resistant hypertension	D-lactic acidosis	Differential diagnosis of peripheral nerve and muscle disease
Chagas gastrointestinal disease	Differences between angiotensin-converting enzyme inhibitors and receptor blockers	Etiology and diagnosis of distal (type 1) and proximal (type 2) renal tubular acidosis	Foot drop: Etiology, diagnosis, and treatment
Chagas heart disease: Acute myocarditis	Goal blood pressure in adults with hypertension	Fasting ketosis and alcoholic ketoacidosis	Guillain-Barré syndrome in adults: Pathogenesis, clinical features, and diagnosis
Chronic Chagas cardiomyopathy: Clinical manifestations and diagnosis	Major side effects and safety of calcium channel blockers	Overview and pathophysiology of renal tubular acidosis and the effect on potassium balance	Guillain-Barré syndrome in adults: Treatment and prognosis
Chronic Chagas cardiomyopathy: Management and prognosis	Major side effects of angiotensin-converting enzyme inhibitors and angiotensin II receptor blockers	Renal and metabolic complications following urinary diversion	Clinical manifestations and diagnosis of osteoarthritis
Cutaneous leishmaniasis: Clinical manifestations and diagnosis	Patient adherence and the treatment of hypertension	Serum anion gap in conditions other than metabolic acidosis	Diffuse idiopathic skeletal hyperostosis (DISH)
Cutaneous leishmaniasis: Treatment	Perioperative management of hypertension	Simple and mixed acid-base disorders	Epidemiology and risk factors for osteoarthritis
Cysticercosis: Clinical manifestations and diagnosis	Renal effects of ACE inhibitors in hypertension	Strong ions and the analysis of acid-base disturbances (Stewart approach)	Pathogenesis of osteoarthritis
Cysticercosis: Epidemiology, transmission, and prevention	Renin-angiotensin system inhibition in the treatment of hypertension	The delta anion gap/delta HCO3 ratio in patients with a high anion gap metabolic acidosis	Patient perspective: Knee osteoarthritis
Cysticercosis: Treatment	The prevalence and control of hypertension in adults	Treatment of distal (type 1) and proximal (type 2) renal tubular acidosis	Comorbidities that impact management of osteoarthritis
Dientamoeba fragilis	Thiazides versus loop diuretics in the treatment of hypertension	Urine anion and osmolal gaps in metabolic acidosis	Investigational approaches to the management of osteoarthritis
Echinococcosis: Clinical manifestations and diagnosis	Treatment of hypertension in asthma and COPD	Causes of metabolic alkalosis	Management of hand osteoarthritis
Echinococcosis: Treatment	Treatment of hypertension in patients with heart failure	Clinical manifestations and evaluation of metabolic alkalosis	Management of hip osteoarthritis
Enterobiasis (pinworm) and trichuriasis (whipworm)	Treatment of hypertension in pregnant and postpartum patients	Pathogenesis of metabolic alkalosis	Management of knee osteoarthritis
Epidemiology and control of echinococcosis	Treatment of resistant hypertension	Treatment of metabolic alkalosis	Management of moderate to severe knee osteoarthritis
Epidemiology, clinical manifestations, and diagnosis of Cystoisospora (Isospora) infections	Use of thiazide diuretics in patients with primary (essential) hypertension	Bartter and Gitelman syndromes in adults: Diagnosis and management	Overview of surgical therapy of knee and hip osteoarthritis
Extraintestinal Entamoeba histolytica amebiasis	Withdrawal syndromes with antihypertensive drug therapy	Drugs that elevate the serum creatinine concentration	Overview of the management of osteoarthritis
Free-living amebas and Prototheca	Cardiovascular risks of hypertension	Electrolyte disturbances with HIV infection	Patient guidelines for weight-resistance training in osteoarthritis
Giardiasis: Treatment and prevention	Clinical features and diagnosis of acute aortic dissection	Etiology, clinical manifestations, and diagnosis of volume depletion in adults	Clinical manifestations and diagnosis of fibromyalgia in adults
Hookworm infection	Clinical features, diagnosis, and treatment of hypertensive nephrosclerosis	Hepatorenal syndrome	Differential diagnosis of fibromyalgia
Hookworm-related cutaneous larva migrans	Effect of antihypertensive treatment on kidney function in primary (essential) hypertension	Hypouricemia: Causes and clinical significance	Initial treatment of fibromyalgia in adults
Human African trypanosomiasis: Epidemiology, clinical manifestations, and diagnosis	Left ventricular hypertrophy and arrhythmia	Serum osmolal gap	Overview of chronic widespread (centralized) pain in the rheumatic diseases
Human African trypanosomiasis: Treatment and prevention	Left ventricular hypertrophy: Clinical findings and ECG diagnosis	Treatment of severe hypovolemia or hypovolemic shock in adults	Pathogenesis of fibromyalgia
Intestinal Entamoeba histolytica amebiasis	Management of acute type B aortic dissection	Arginine vasopressin deficiency (central diabetes insipidus): Clinical manifestations and causes	Treatment of fibromyalgia in adults not responsive to initial therapies
Intestinal flukes	Ocular effects of hypertension	Arginine vasopressin deficiency (central diabetes insipidus): Treatment	Clinical evaluation of musculoskeletal chest pain
Liver flukes: Clonorchis, Opisthorchis, and Metorchis	Spontaneous intracerebral hemorrhage: Acute treatment and prognosis	Arginine vasopressin resistance (nephrogenic diabetes insipidus): Clinical manifestations and causes	Management of isolated musculoskeletal chest pain
Liver flukes: Fascioliasis	Spontaneous intracerebral hemorrhage: Pathogenesis, clinical features, and diagnosis	Arginine vasopressin resistance (nephrogenic diabetes insipidus): Treatment	Temporomandibular disorders in adults
Loiasis (Loa loa infection)	Autosomal dominant polycystic kidney disease (ADPKD): Evaluation and management of hypertension	Evaluation of patients with polyuria	Complex regional pain syndrome in adults: Treatment, prognosis, and prevention
Lymphatic filariasis: Epidemiology, clinical manifestations, and diagnosis	Contraception: Hormonal contraception and blood pressure	Urine output in diabetes insipidus	Complex regional pain syndrome in children
Lymphatic filariasis: Treatment and prevention	Genetic factors in the pathogenesis of hypertension	Clinical presentation, laboratory manifestations, and diagnosis of immunoglobulin light chain (AL) amyloidosis	Fibromyalgia in children and adolescents: Clinical manifestations and diagnosis
Management of Cystoisospora (Isospora) infections	Hypertension after kidney transplantation	Glomerular diseases due to nonamyloid fibrillar deposits	Fibromyalgia in children and adolescents: Treatment and prognosis overview
Mansonella infections	Hypertension associated with erythropoiesis-stimulating agents (ESAs) in patients with chronic kidney disease	Glomerulopathy with fibronectin deposits	Growing pains
Mass drug administration for control of parasitic infections	Hypertension in dialysis patients	Monoclonal immunoglobulin deposition disease	Juvenile dermatomyositis and other idiopathic inflammatory myopathies: Diagnosis
Miscellaneous nematodes	Overview of hypertension in acute and chronic kidney disease	Renal amyloidosis	Back pain in children and adolescents: Evaluation
Nonpathogenic enteric protozoa	Possible role of low birth weight in the pathogenesis of primary (essential) hypertension	Treatment and prognosis of immunoglobulin light chain (AL) amyloidosis	Evaluation of the child with joint pain and/or swelling
Onchocerciasis	Drugs used for the treatment of hypertensive emergencies	Treatment of AA (secondary) amyloidosis	Vasculitis in children: Evaluation overview
Paragonimiasis	Evaluation and treatment of hypertensive emergencies in adults	Diabetic kidney disease: Manifestations, evaluation, and diagnosis	Joint aspiration or injection in children: Indications, technique, and complications
Sarcocystosis	Management of severe asymptomatic hypertension (hypertensive urgencies) in adults	Diabetic kidney disease: Pathogenesis and epidemiology	Joint aspiration: The dry tap
Schistosomiasis: Diagnosis	Out-of-office blood pressure measurement: Ambulatory and self-measured blood pressure monitoring	Glycemic control and vascular complications in type 1 diabetes mellitus	Classification of juvenile idiopathic arthritis
Schistosomiasis: Epidemiology and clinical manifestations	White coat and masked hypertension	Mechanisms of glomerular hyperfiltration in diabetes mellitus	Juvenile idiopathic arthritis: Epidemiology and immunopathogenesis
Schistosomiasis: Treatment and prevention	Cardiovascular effects of caffeine and caffeinated beverages	Moderately increased albuminuria (microalbuminuria) and cardiovascular disease	Oligoarticular juvenile idiopathic arthritis
Strongyloidiasis	Diet in the treatment and prevention of hypertension	Moderately increased albuminuria (microalbuminuria) in type 1 diabetes mellitus	Pathogenesis of rheumatoid arthritis
Tapeworm infections	Exercise in the treatment and prevention of hypertension	Moderately increased albuminuria (microalbuminuria) in type 2 diabetes mellitus	Polyarticular juvenile idiopathic arthritis: Clinical manifestations, diagnosis, and complications
Toxocariasis: Visceral and ocular larva migrans	Overweight, obesity, and weight reduction in hypertension	Treatment of diabetic kidney disease	Polyarticular juvenile idiopathic arthritis: Treatment
Trichinellosis	Potassium and hypertension	Collapsing focal segmental glomerulosclerosis not associated with HIV infection	Psoriatic juvenile idiopathic arthritis: Management and prognosis
Tropical pulmonary eosinophilia	Salt intake, salt restriction, and primary (essential) hypertension	Focal segmental glomerulosclerosis: Epidemiology, classification, clinical features, and diagnosis	Psoriatic juvenile idiopathic arthritis: Pathogenesis, clinical manifestations, and diagnosis
Visceral leishmaniasis: Clinical manifestations and diagnosis	Smoking and hypertension	Focal segmental glomerulosclerosis: Genetic causes	Spondyloarthritis in children
Visceral leishmaniasis: Epidemiology and control	Burden of hypertension in Black individuals	Focal segmental glomerulosclerosis: Pathogenesis	Systemic juvenile idiopathic arthritis: Clinical manifestations and diagnosis
Visceral leishmaniasis: Treatment	Increased pulse pressure	Focal segmental glomerulosclerosis: Treatment and prognosis	Systemic juvenile idiopathic arthritis: Course, prognosis, and complications
Chikungunya fever: Epidemiology, clinical manifestations, and diagnosis	Labile hypertension	Kidney transplantation in adults: Focal segmental glomerulosclerosis in the transplanted kidney	Systemic juvenile idiopathic arthritis: Treatment
Chikungunya fever: Treatment and prevention	Approach to diagnosis and evaluation of acute decompensated heart failure in adults	Isolated and persistent glomerular hematuria in adults	COVID-19: Multisystem inflammatory syndrome in children (MIS-C) clinical features, evaluation, and diagnosis
Clinical manifestations and diagnosis of Ebola virus disease	Chronic kidney disease resulting from atherosclerotic renal artery stenosis	Thin basement membrane nephropathy (benign familial hematuria)	COVID-19: Multisystem inflammatory syndrome in children (MIS-C) management and outcome
Clinical manifestations and diagnosis of hepatitis B virus infection in children and adolescents	Clinical manifestations and diagnosis of fibromuscular dysplasia	Genetics, pathogenesis, and pathology of Alport syndrome (hereditary nephritis)	Incomplete (atypical) Kawasaki disease
Clinical manifestations and diagnosis of rabies	Establishing the diagnosis of renovascular hypertension	IgA nephropathy: Clinical features and diagnosis	Kawasaki disease: Clinical features and diagnosis
Congenital Zika virus infection: Clinical features, evaluation, and management of the neonate	Evaluation of secondary hypertension	IgA nephropathy: Pathogenesis and etiology	Kawasaki disease: Complications
Crimean-Congo hemorrhagic fever	Paroxysmal hypertension (pseudopheochromocytoma)	IgA nephropathy: Recurrence after transplantation	Kawasaki disease: Epidemiology and etiology
Dengue virus infection: Clinical manifestations and diagnosis	Pathophysiology of cardiogenic pulmonary edema	IgA nephropathy: Treatment and prognosis	Kawasaki disease: Initial treatment and prognosis
Dengue virus infection: Epidemiology	Treatment of bilateral atherosclerotic renal artery stenosis or stenosis to a solitary functioning kidney	IgA vasculitis (Henoch-Schönlein purpura): Kidney manifestations	Refractory Kawasaki disease
Dengue virus infection: Pathogenesis	Treatment of fibromuscular dysplasia of the renal arteries	Kidney disease associated with hepatitis B virus infection	Approach to hip pain in childhood
Dengue virus infection: Prevention and treatment	Treatment of unilateral atherosclerotic renal artery stenosis	Kidney disease in the setting of infective endocarditis or an infected ventriculoatrial shunt	Back pain in children and adolescents: Causes
Disease associations of human herpesvirus 8 infection	Hypertriglyceridemia in adults: Approach to evaluation	Overview of kidney disease associated with hepatitis C virus infection	Chronic nonbacterial osteomyelitis (CNO)/chronic recurrent multifocal osteomyelitis (CRMO)
Emerging viruses	Measurement of blood lipids and lipoproteins	Poststreptococcal glomerulonephritis	Pathogenesis and pathophysiology of Raynaud phenomenon
Epidemiology and pathogenesis of Ebola virus disease	Screening for lipid disorders in adults	Schistosomiasis and glomerular disease	Pathogenesis of systemic sclerosis (scleroderma)
Epidemiology, clinical manifestations, and diagnosis of mpox (monkeypox)	Effects of exercise on lipoproteins and hemostatic factors	Staphylococcus-associated glomerulonephritis in adults	Pathology and pathogenesis of sarcoidosis
Global poliomyelitis eradication	Familial hypercholesterolemia in adults: Overview	Drug-induced lupus	Sydenham chorea
Hepatitis A virus infection: Treatment and prevention	Familial hypercholesterolemia in adults: Treatment	Kidney transplantation in adults: Issues related to lupus nephritis	Juvenile localized scleroderma
Hepatitis B virus immunization in infants, children, and adolescents	Hypercholesterolemia in primary biliary cholangitis (primary biliary cirrhosis)	Lupus nephritis: Diagnosis and classification	Juvenile systemic sclerosis (scleroderma): Assessment and approaches to treatment
Human T-lymphotropic virus type I: Disease associations, diagnosis, and treatment	Inherited disorders of LDL-cholesterol metabolism other than familial hypercholesterolemia	Lupus nephritis: Initial and subsequent therapy for focal or diffuse lupus nephritis	Juvenile systemic sclerosis (scleroderma): Classification, clinical manifestations, and diagnosis
Human T-lymphotropic virus type I: Virology, pathogenesis, and epidemiology	Kidney transplantation in adults: Lipid abnormalities after kidney transplantation	Lupus nephritis: Therapy of lupus membranous nephropathy	Clinical manifestations of Sjögren's syndrome: Exocrine gland disease
Indications for post-exposure rabies prophylaxis	Lipid abnormalities in nephrotic syndrome	Lupus nephritis: Treatment of focal or diffuse lupus nephritis resistant to initial therapy	Clinical manifestations of Sjögren's syndrome: Extraglandular disease
Lassa fever	Lipid abnormalities in thyroid disease	Lupus nephritis: Treatment of relapsing focal or diffuse lupus nephritis	Diagnosis and classification of Sjögren's syndrome
Management of hepatitis B virus infection in children and adolescents	Lipid management in patients with nondialysis chronic kidney disease	C3 glomerulopathies: Dense deposit disease and C3 glomerulonephritis	Overview of the management and prognosis of Sjögren's syndrome
Marburg virus	Lipoprotein classification, metabolism, and role in atherosclerosis	C3 glomerulopathies: Recurrence after transplantation	Pathogenesis of Sjögren's syndrome
Measles, mumps, and rubella immunization in adults	Secondary causes of dyslipidemia	C4 glomerulopathy	Patient education: Sjögren's syndrome (Beyond the Basics)
Measles: Clinical manifestations, diagnosis, treatment, and prevention	Adherence to lipid-altering medications and recommended lifestyle changes	Membranoproliferative glomerulonephritis: Classification, clinical features, and diagnosis	Treatment of Sjögren's syndrome: Constitutional and non-sicca organ-based manifestations
Measles: Epidemiology and transmission	Dietary fat	Membranoproliferative glomerulonephritis: Recurrence of idiopathic disease after transplantation	Treatment of dry eye in Sjögren's syndrome: General principles and initial therapy
Overview of hepatitis A virus infection in children	HDL cholesterol: Clinical aspects of abnormal values	Membranoproliferative glomerulonephritis: Treatment and prognosis	Treatment of dry mouth and other non-ocular sicca symptoms in Sjögren's syndrome
Poliomyelitis and post-polio syndrome	Hypertriglyceridemia in adults: Management	Membranous nephropathy and kidney transplantation	Childhood-onset systemic lupus erythematosus (SLE): Clinical manifestations and diagnosis
Rabies immune globulin and vaccine	Lipid management with diet or dietary supplements	Membranous nephropathy: Clinical manifestations and diagnosis	Systemic lupus erythematosus (SLE) in children: Treatment, complications, and prognosis
Ross River virus infection	Lipoprotein(a)	Membranous nephropathy: Pathogenesis and etiology	Childhood primary angiitis of the central nervous system
Rubella	Low LDL-cholesterol: Etiologies and approach to evaluation	Membranous nephropathy: Treatment and prognosis	Hypersensitivity vasculitis in children
Severe fever with thrombocytopenia syndrome virus	Low density lipoprotein-cholesterol (LDL-C) lowering after an acute coronary syndrome	Acute kidney injury (AKI) in minimal change disease and other forms of nephrotic syndrome	IgA vasculitis (Henoch-Schönlein purpura): Clinical manifestations and diagnosis
Treatment and prevention of Ebola virus disease	Low-density lipoprotein cholesterol lowering with drugs other than statins and PCSK9 inhibitors	Minimal change disease: Etiology, clinical features, and diagnosis in adults	IgA vasculitis (Henoch-Schönlein purpura): Kidney manifestations
Treatment of rabies	Low-density lipoprotein cholesterol-lowering therapy in the primary prevention of cardiovascular disease	Minimal change disease: Treatment in adults	IgA vasculitis (Henoch-Schönlein purpura): Management
Virology, epidemiology, and transmission of human herpesvirus 8 infection	Management of low density lipoprotein cholesterol (LDL-C) in the secondary prevention of cardiovascular disease	Biology of glomerular podocytes	Vasculitis in children: Incidence and classification
Yellow fever: Epidemiology, clinical manifestations, and diagnosis	Mechanisms of benefit of lipid-lowering drugs in patients with coronary heart disease	HIV-associated nephropathy (HIVAN)	Vasculitis in children: Management overview
Yellow fever: Treatment and prevention	Menopausal hormone therapy and cardiovascular risk	Hypercoagulability in nephrotic syndrome	Agammaglobulinemia
Zika virus infection: An overview	Statin muscle-related adverse events	Lipid abnormalities in nephrotic syndrome	Clinical manifestations, epidemiology, and diagnosis of common variable immunodeficiency in adults
Zika virus infection: Evaluation and management of pregnant patients	Statin therapy in patients with heart failure	Pathophysiology and treatment of edema in adults with the nephrotic syndrome	Clinical significance of isolated IgE deficiency
Avian influenza: Clinical manifestations and diagnosis	Statins: Actions, side effects, and administration	Patient education: Split urine collection for orthostatic proteinuria (Beyond the Basics)	Common variable immunodeficiency in children
Avian influenza: Epidemiology and transmission	Treatment of drug-resistant hypercholesterolemia	Renal vein thrombosis in adults	Gastrointestinal manifestations in primary immunodeficiency
Avian influenza: Treatment and prevention	Obesity in adults: Behavioral therapy	Glomerular disease: Evaluation and differential diagnosis in adults	Hyperimmunoglobulin M syndromes
Clinical evaluation and diagnostic testing for community-acquired pneumonia in adults	Physiology of leptin	Lipoprotein glomerulopathy	IgG subclass deficiency
Clinical manifestations, diagnosis, and treatment of diphtheria	Causes of central adrenal insufficiency in children	Mechanisms of immune injury of the glomerulus	IgG subclasses: Physical properties, genetics, and biologic functions
Community-acquired pneumonia in adults: Assessing severity and determining the appropriate site of care	Causes of primary adrenal insufficiency in children	Mixed cryoglobulinemia syndrome: Clinical manifestations and diagnosis	Intravenous immune globulin: Adverse effects
Community-acquired pneumonia in children: Clinical features and diagnosis	Clinical manifestations and diagnosis of adrenal insufficiency in children	Mixed cryoglobulinemia syndrome: Treatment and prognosis	Malignancy in primary immunodeficiency
Community-acquired pneumonia in children: Outpatient treatment	Pheochromocytoma and paraganglioma in children	Overview of kidney disease in patients with HIV	Pathogenesis of common variable immunodeficiency
Epidemiology, pathogenesis, and microbiology of community-acquired pneumonia in adults	Treatment of adrenal insufficiency in children	The diffuse alveolar hemorrhage syndromes	Primary humoral immunodeficiencies: An overview
Influenza: Epidemiology and pathogenesis	Treatment of classic congenital adrenal hyperplasia due to 21-hydroxylase deficiency in infants and children	The kidney biopsy	Selective IgA deficiency: Clinical manifestations, pathophysiology, and diagnosis
Morbidity and mortality associated with community-acquired pneumonia in adults	Associated autoimmune diseases in children and adolescents with type 1 diabetes mellitus	Anti-GBM (Goodpasture) disease: Pathogenesis, clinical manifestations, and diagnosis	Selective IgA deficiency: Management and prognosis
Pneumonia in children: Epidemiology, pathogenesis, and etiology	Chronic complications and screening in children and adolescents with type 2 diabetes mellitus	Anti-GBM (Goodpasture) disease: Treatment and prognosis	Selective IgM deficiency
Pneumonia in children: Inpatient treatment	Complications and screening in children and adolescents with type 1 diabetes mellitus	Granulomatosis with polyangiitis and microscopic polyangiitis: Clinical manifestations and diagnosis	Specific antibody deficiency
Seasonal influenza in adults: Clinical manifestations and diagnosis	Diabetic ketoacidosis in children: Cerebral injury (cerebral edema)	Granulomatosis with polyangiitis and microscopic polyangiitis: Induction and maintenance therapy	Treatment and prognosis of common variable immunodeficiency
Seasonal influenza in children: Clinical features and diagnosis	Diabetic ketoacidosis in children: Clinical features and diagnosis	Mechanisms of glomerular crescent formation	Ataxia-telangiectasia
Seasonal influenza in children: Management	Diabetic ketoacidosis in children: Treatment and complications	Overview of the classification and treatment of rapidly progressive (crescentic) glomerulonephritis	Bloom syndrome
Seasonal influenza in children: Prevention with antiviral drugs	Epidemiology, presentation, and diagnosis of type 1 diabetes mellitus in children and adolescents	Determinants of glucocorticoid dosing	Nijmegen breakage syndrome
Seasonal influenza in nonpregnant adults: Treatment	Epidemiology, presentation, and diagnosis of type 2 diabetes mellitus in children and adolescents	General principles of the use of cyclophosphamide in rheumatic diseases	Adenosine deaminase deficiency: Pathogenesis, clinical manifestations, and diagnosis
Severe acute respiratory syndrome (SARS)	Hypoglycemia in children and adolescents with type 1 diabetes mellitus	General toxicity of cyclophosphamide in rheumatic diseases	Adenosine deaminase deficiency: Treatment and prognosis
Treatment of community-acquired pneumonia in adults in the outpatient setting	Insulin therapy for children and adolescents with type 1 diabetes mellitus	Glucocorticoid withdrawal	CD3/T cell receptor complex disorders causing immunodeficiency
Treatment of community-acquired pneumonia in adults who require hospitalization	Management of exercise for children and adolescents with type 1 diabetes mellitus	Granulomatosis with polyangiitis and microscopic polyangiitis: Management of disease resistant to initial therapy	Combined immunodeficiencies
Botryomycosis	Management of type 1 diabetes mellitus in children during illness, procedures, school, or travel	Major side effects of systemic glucocorticoids	Newborn screening for primary immunodeficiencies
Primary pyomyositis	Management of type 2 diabetes mellitus in children and adolescents	Therapeutic apheresis (plasma exchange or cytapheresis): Complications	Purine nucleoside phosphorylase deficiency
Psoas abscess	Self-management education for the child with diabetes mellitus	Therapeutic apheresis (plasma exchange or cytapheresis): Indications and technology	Severe combined immunodeficiency (SCID) with JAK3 deficiency
Yaws, bejel, and pinta	Bone problems in childhood cancer patients	Clinical manifestations and diagnosis of polyarteritis nodosa in adults	Severe combined immunodeficiency (SCID): An overview
Approach to illness associated with travel to East Asia	Etiology and treatment of calcipenic rickets in children	Clinical spectrum of antineutrophil cytoplasmic autoantibodies	Severe combined immunodeficiency (SCID): Specific defects
Approach to illness associated with travel to Latin America and the Caribbean	Etiology of hypocalcemia in infants and children	Granulomatosis with polyangiitis and microscopic polyangiitis: Management of relapsing disease	T cell receptor signaling
Approach to illness associated with travel to South Asia	Neonatal hypocalcemia	Overview of cutaneous small vessel vasculitis	T-B-NK+ SCID: Management
Approach to illness associated with travel to Southeast Asia	Overview of rickets in children	Pathogenesis of antineutrophil cytoplasmic autoantibody-associated vasculitis	T-B-NK+ SCID: Pathogenesis, clinical manifestations, and diagnosis
Diseases potentially acquired by travel to Central Africa	Approach to hypoglycemia in infants and children	Treatment and prognosis of polyarteritis nodosa	X-linked severe combined immunodeficiency (X-SCID)
Diseases potentially acquired by travel to East Africa	Causes of hypoglycemia in infants and children	Moderate to severe hypertensive retinopathy and hypertensive encephalopathy in adults	ZAP-70 deficiency
Diseases potentially acquired by travel to North Africa	Management and outcome of neonatal hypoglycemia	Overview of hypertension in adults	Approach to the adult with recurrent infections
Diseases potentially acquired by travel to Southern Africa	Overview of the management of type 1 diabetes mellitus in children and adolescents	Treatment of hypertension in older adults, particularly isolated systolic hypertension	Approach to the child with recurrent infections
Diseases potentially acquired by travel to West Africa	Pathogenesis, clinical presentation, and diagnosis of congenital hyperinsulinism	Blood pressure measurement in the diagnosis and management of hypertension in adults	Assessing antibody function as part of an immunologic evaluation
Evaluation of fever in the returning traveler	Pathogenesis, screening, and diagnosis of neonatal hypoglycemia	Initial evaluation of adults with hypertension	Autoimmunity in patients with inborn errors of immunity/primary immunodeficiency
Immunizations for travel	Treatment and outcomes of congenital hyperinsulinism	Adverse effects of angiotensin converting enzyme inhibitors and receptor blockers in pregnancy	Flow cytometry for the diagnosis of primary immunodeficiencies
Potential health hazards in travelers to Australia, New Zealand, and the southwestern Pacific (Oceania)	Causes of short stature	Antihypertensive drugs and lipids	Genetic testing in patients with a suspected primary immunodeficiency or autoinflammatory syndrome
Skin lesions in the returning traveler	Diagnosis of growth hormone deficiency in children	Antihypertensive therapy for secondary stroke prevention	Immune and microbial mechanisms in the pathogenesis of inflammatory bowel disease
Travel advice	Diagnostic approach to children and adolescents with short stature	Can drug therapy be discontinued in well-controlled hypertension?	Immune function in older adults
Travel advice for immunocompromised hosts	Growth hormone insensitivity syndromes	Choice of drug therapy in primary (essential) hypertension	Immune globulin therapy in primary immunodeficiency
Abdominal tuberculosis	Growth hormone treatment during the transition period	Definition, risk factors, and evaluation of resistant hypertension	Immunizations in patients with primary immunodeficiency
Adherence to tuberculosis treatment	Growth hormone treatment for children born small for gestational age	Differences between angiotensin-converting enzyme inhibitors and receptor blockers	Inborn errors of immunity (primary immunodeficiencies): Classification
Antituberculous drugs: An overview	Growth hormone treatment for idiopathic short stature	Goal blood pressure in adults with hypertension	Inborn errors of immunity (primary immunodeficiencies): Overview of management
Bone and joint tuberculosis	Pituitary gigantism	Major side effects and safety of calcium channel blockers	Laboratory evaluation of the immune system
Clinical manifestations and complications of pulmonary tuberculosis	The child with tall stature and/or abnormally rapid growth	Major side effects of angiotensin-converting enzyme inhibitors and angiotensin II receptor blockers	Recognition of immunodeficiency in the first three months of life
Clinical manifestations, diagnosis, and treatment of miliary tuberculosis	Treatment of growth hormone deficiency in children	Patient adherence and the treatment of hypertension	Subcutaneous and intramuscular immune globulin therapy
Diagnosis of pulmonary tuberculosis in adults	Abnormal uterine bleeding in adolescents: Evaluation and approach to diagnosis	Perioperative management of hypertension	Pulmonary complications of primary immunodeficiencies
Epidemiology and molecular mechanisms of drug-resistant tuberculosis	Abnormal uterine bleeding in adolescents: Management	Renal effects of ACE inhibitors in hypertension	Syndromic immunodeficiencies
Epidemiology and pathology of miliary and extrapulmonary tuberculosis	Adnexal masses: Evaluation in infants, children, and adolescents	Renin-angiotensin system inhibition in the treatment of hypertension	Autoimmune lymphoproliferative syndrome (ALPS): Clinical features and diagnosis
Epidemiology of extensively drug-resistant tuberculosis	Definition, clinical features, and differential diagnosis of polycystic ovary syndrome in adolescents	The prevalence and control of hypertension in adults	Autoimmune lymphoproliferative syndrome (ALPS): Epidemiology and pathogenesis
Epidemiology of tuberculosis	Diagnostic evaluation of polycystic ovary syndrome in adolescents	Thiazides versus loop diuretics in the treatment of hypertension	Autoimmune lymphoproliferative syndrome (ALPS): Management and prognosis
Immunology of tuberculosis	Endometriosis in adolescents: Diagnosis and treatment	Treatment of hypertension in asthma and COPD	Autosomal dominant hyperimmunoglobulin E syndrome
Latent tuberculosis infection in children	Etiology and pathophysiology of polycystic ovary syndrome in adolescents	Treatment of hypertension in patients with diabetes mellitus	Cartilage-hair hypoplasia
Treatment of drug-resistant pulmonary tuberculosis in adults	Ovarian cysts in infants, children, and adolescents	Treatment of hypertension in patients with heart failure	Chronic mucocutaneous candidiasis
Treatment of drug-susceptible pulmonary tuberculosis in nonpregnant adults with HIV infection: Initiation of therapy	Primary dysmenorrhea in adolescents	Treatment of resistant hypertension	DiGeorge (22q11.2 deletion) syndrome: Clinical features and diagnosis
Treatment of drug-susceptible pulmonary tuberculosis in nonpregnant adults without HIV infection	Treatment of polycystic ovary syndrome in adolescents	Use of thiazide diuretics in patients with primary (essential) hypertension	DiGeorge (22q11.2 deletion) syndrome: Epidemiology and pathogenesis
Treatment of pulmonary tuberculosis in adults with HIV infection: Follow-up after initiation of therapy	Clinical manifestations and diagnosis of Turner syndrome	Withdrawal syndromes with antihypertensive drug therapy	DiGeorge (22q11.2 deletion) syndrome: Management and prognosis
Treatment of tuberculosis infection (latent tuberculosis) in nonpregnant adults with HIV infection	Diagnosis and treatment of disorders of the androgen receptor	Cardiovascular risks of hypertension	IPEX: Immune dysregulation, polyendocrinopathy, enteropathy, X-linked
Treatment of tuberculosis infection (latent tuberculosis) in nonpregnant adults without HIV infection	Endocrinopathies in cancer survivors and others exposed to cytotoxic therapies during childhood	Clinical features and diagnosis of acute aortic dissection	Idiopathic CD4+ lymphocytopenia
Tuberculosis and the eye	Management of Turner syndrome in adults	Effect of antihypertensive treatment on kidney function in primary (essential) hypertension	Idiopathic systemic capillary leak syndrome
Tuberculosis disease (active tuberculosis) in pregnancy	Management of Turner syndrome in children and adolescents	Left ventricular hypertrophy and arrhythmia	Mendelian susceptibility to mycobacterial diseases: An overview
Tuberculosis disease in children	Pathogenesis and clinical features of disorders of androgen action	Left ventricular hypertrophy: Clinical findings and ECG diagnosis	Mendelian susceptibility to mycobacterial diseases: Specific defects
Tuberculosis infection (latent tuberculosis) in adults: Approach to diagnosis (screening)	Undescended testes (cryptorchidism) in children: Clinical features and evaluation	Management of acute type B aortic dissection	NK cell deficiency syndromes: Clinical manifestations and diagnosis
Tuberculosis transmission and control in health care settings	Undescended testes (cryptorchidism) in children: Management	Ocular effects of hypertension	NK cell deficiency syndromes: Treatment
Tuberculosis: Natural history, microbiology, and pathogenesis	Craniopharyngioma	Spontaneous intracerebral hemorrhage: Acute treatment and prognosis	Wiskott-Aldrich syndrome
Tuberculous lymphadenitis	Large for gestational age newborn	Spontaneous intracerebral hemorrhage: Pathogenesis, clinical features, and diagnosis	X-linked lymphoproliferative disease
Tuberculous pericarditis	Neonatal diabetes mellitus	Contraception: Hormonal contraception and blood pressure	Acquired disorders of the complement system
Tuberculous pleural effusion	Neonatal hyperglycemia	Genetic factors in the pathogenesis of hypertension	Approach to the adult with unexplained neutropenia
Urogenital tuberculosis	Treatment and prognosis of congenital hypothyroidism	Hypertension after kidney transplantation	Chediak-Higashi syndrome
Use of interferon-gamma release assays for diagnosis of latent tuberculosis infection (tuberculosis screening) in adults	Approach to the patient with delayed puberty	Possible role of low birth weight in the pathogenesis of primary (essential) hypertension	Chronic granulomatous disease: Pathogenesis, clinical manifestations, and diagnosis
Vaccines for prevention of tuberculosis	Causes of primary amenorrhea	Drugs used for the treatment of hypertensive emergencies	Chronic granulomatous disease: Treatment and prognosis
Crush-related acute kidney injury	Definition, etiology, and evaluation of precocious puberty	Evaluation and treatment of hypertensive emergencies in adults	Congenital neutropenia
Mesoamerican nephropathy	Epidemiology and causes of secondary amenorrhea	Management of severe asymptomatic hypertension (hypertensive urgencies) in adults	Cyclic neutropenia
Use of peritoneal dialysis (PD) for the treatment of acute kidney injury (AKI) in adults	Epidemiology and pathogenesis of premenstrual syndrome and premenstrual dysphoric disorder	Out-of-office blood pressure measurement: Ambulatory and self-measured blood pressure monitoring	Immune neutropenia
Approaches to reduction of maternal mortality in resource-limited settings	Evaluation and management of primary amenorrhea	White coat and masked hypertension	Leukocyte-adhesion deficiency
Disaster settings: Care of pregnant patients	Evaluation and management of secondary amenorrhea	Cardiovascular effects of caffeine and caffeinated beverages	Myeloperoxidase deficiency and other enzymatic WBC defects causing immunodeficiency
Obstetric fistulas in resource-limited settings	Normal puberty	Diet in the treatment and prevention of hypertension	Neutrophil-specific granule deficiency
Rubella in pregnancy	Steroid hormone metabolism in polycystic ovary syndrome	Exercise in the treatment and prevention of hypertension	Overview of neutropenia in children and adolescents
Screening for cervical cancer in resource-limited settings	Treatment of precocious puberty	Obesity in adults: Dietary therapy	Primary disorders of phagocyte number and/or function: An overview
Unsafe abortion	Causes of differences of sex development	Obesity in adults: Drug therapy	Safety of rheumatic disease medication use during pregnancy and lactation
Chronic suppurative otitis media (CSOM): Clinical features and diagnosis	Contraception: Issues specific to adolescents	Obesity in adults: Overview of management	Secondary immunodeficiency induced by biologic therapies
Chronic suppurative otitis media (CSOM): Treatment, complications, and prevention	Epidemiology, pathophysiology, and causes of gynecomastia	Overweight and obesity in adults: Health consequences	Cervical subluxation in rheumatoid arthritis
Etiology and treatment of calcipenic rickets in children	Evaluation of the infant with atypical genital appearance (difference of sex development)	Overweight, obesity, and weight reduction in hypertension	Clinical manifestations of rheumatoid arthritis
Hepatitis viruses and the newborn: Clinical manifestations and treatment	Gestational hyperandrogenism	Potassium and hypertension	Diagnosis and differential diagnosis of rheumatoid arthritis
Initial management of shock in children	Management of the infant with atypical genital appearance (difference of sex development)	Salt intake, salt restriction, and primary (essential) hypertension	Heart failure in rheumatoid arthritis
International adoption: Infectious disease aspects	Steroid 5-alpha-reductase 2 deficiency	Smoking and hypertension	Hematologic complications of rheumatoid arthritis
Iron deficiency in infants and children <12 years: Screening, prevention, clinical manifestations, and diagnosis	Acquired hypothyroidism in childhood and adolescence	Burden of hypertension in Black individuals	Interstitial lung disease in rheumatoid arthritis
Iron deficiency in infants and children <12 years: Treatment	Approach to acquired goiter in children and adolescents	Increased pulse pressure	Neurologic manifestations of rheumatoid arthritis
Iron requirements and iron deficiency in adolescents	Approach to congenital goiter in newborns and infants	Labile hypertension	Ocular manifestations of rheumatoid arthritis
Malnutrition in children in resource-limited countries: Clinical assessment	Clinical features and detection of congenital hypothyroidism	Metabolic syndrome (insulin resistance syndrome or syndrome X)	Overview of heart disease in rheumatoid arthritis
Management of complicated severe acute malnutrition in children in resource-limited countries	Clinical manifestations and diagnosis of Graves disease in children and adolescents	Approach to diagnosis and evaluation of acute decompensated heart failure in adults	Overview of the systemic and nonarticular manifestations of rheumatoid arthritis
Management of moderate acute malnutrition in children in resource-limited countries	Evaluation and management of neonatal Graves disease	Clinical manifestations and diagnosis of fibromuscular dysplasia	Rheumatoid arthritis and pregnancy
Management of uncomplicated severe acute malnutrition in children in resource-limited countries	Genetic defects in thyroid hormone transport and metabolism	Establishing the diagnosis of renovascular hypertension	Rheumatoid nodules
Micronutrient deficiencies associated with malnutrition in children	Iodine deficiency disorders	Evaluation of secondary hypertension	Treatment of rheumatoid vasculitis
Neonatal circumcision: Risks and benefits	Laboratory assessment of thyroid function	Paroxysmal hypertension (pseudopheochromocytoma)	Biologic markers in the diagnosis and assessment of rheumatoid arthritis
Oral rehydration therapy	Overview of thyroiditis	Pathophysiology of cardiogenic pulmonary edema	Evaluation and medical management of end-stage rheumatoid arthritis
Overview of rickets in children	Pathogenesis of Graves' disease	Pheochromocytoma in genetic disorders	Investigational biologic markers in the diagnosis and assessment of rheumatoid arthritis
Overview of vitamin A	Pathogenesis of Hashimoto's thyroiditis (chronic autoimmune thyroiditis)	Treatment of bilateral atherosclerotic renal artery stenosis or stenosis to a solitary functioning kidney	Clinical manifestations and diagnosis of Felty syndrome
Overview of water-soluble vitamins	Resistance to thyroid hormone and other defects in thyroid hormone action	Treatment of fibromuscular dysplasia of the renal arteries	Coronary artery disease in rheumatoid arthritis: Implications for prevention and management
Zinc deficiency and supplementation in children	Resistance to thyrotropin and thyrotropin-releasing hormone	Treatment of pheochromocytoma in adults	Coronary artery disease in rheumatoid arthritis: Pathogenesis, risk factors, clinical manifestations, and diagnostic implications
Diffuse panbronchiolitis	Suppurative thyroiditis in children and adolescents	Treatment of unilateral atherosclerotic renal artery stenosis	Large granular lymphocyte leukemia in rheumatoid arthritis
Overview of pulmonary eosinophilia	Thyroglossal duct cyst, thyroglossal duct cyst cancer, and ectopic thyroid	Dent disease (X-linked recessive nephrolithiasis)	Epidemiology of, risk factors for, and possible causes of rheumatoid arthritis
Assessment and classification of burn injury	Thyroid nodules and cancer in children	Investigational methods in the diagnosis of acute kidney allograft rejection	Synovial pathology in rheumatoid arthritis
Basic principles of wound management	Treatment and prognosis of Graves disease in children and adolescents	Kidney transplantation in adults: Chronic allograft nephropathy	Disease outcome and functional capacity in rheumatoid arthritis
Clinical assessment of chronic wounds	Growth hormone deficiency in adults	Kidney transplantation in adults: Clinical features and diagnosis of acute renal allograft rejection	Antimalarial drugs in the treatment of rheumatic disease
Hypermetabolic response to moderate-to-severe burn injury and management	Rheumatologic manifestations of acromegaly	Kidney transplantation in adults: Evaluation and diagnosis of acute kidney allograft dysfunction	Aspirin: Mechanism of action, major toxicities, and use in rheumatic diseases
Inhalation injury from heat, smoke, or chemical irritants	Causes of secondary hypogonadism in males	Kidney transplantation in adults: Management of the patient with a failed kidney transplant	Drug-induced lung disease in rheumatoid arthritis
Lower extremity amputation	Induction of fertility in men with secondary hypogonadism	Kidney transplantation in adults: Risk factors for graft failure	Hepatotoxicity associated with chronic low-dose methotrexate for nonmalignant disease
Management of diabetic foot ulcers	Isolated gonadotropin-releasing hormone deficiency (idiopathic hypogonadotropic hypogonadism)	Kidney transplantation in adults: Treatment of acute T cell-mediated (cellular) rejection	Major side effects of low-dose methotrexate
Overview of nutrition support in burn patients	Testosterone treatment of male hypogonadism	Anemia and the kidney transplant recipient	Pharmacology and side effects of azathioprine when used in rheumatic diseases
Overview of the management of the severely burned patient	Causes of hypopituitarism	Drug-induced thrombotic microangiopathy (DITMA)	Pharmacology of cyclosporine and tacrolimus
Risk factors for impaired wound healing and wound complications	Clinical manifestations of hypopituitarism	Epidemiology, clinical manifestations, and diagnosis of post-transplant lymphoproliferative disorders	Rituximab: Principles of use and adverse effects in rheumatoid arthritis
Severe crush injury in adults	Treatment of hypopituitarism	Kidney transplantation in adults: Hyperuricemia and gout in kidney transplant recipients	Sulfasalazine: Pharmacology, administration, and adverse effects in the treatment of rheumatoid arthritis
Skin autografting	Causes of hyperprolactinemia	Kidney transplantation in adults: Lipid abnormalities after kidney transplantation	Use of glucocorticoids in the treatment of rheumatoid arthritis
Techniques for lower extremity amputation	Pituitary incidentalomas	Kidney transplantation in adults: Patient survival after kidney transplantation	Use of methotrexate in the treatment of rheumatoid arthritis
Topical agents and dressings for local burn wound care	Radiation therapy of pituitary adenomas	Kidney transplantation in adults: Posttransplant erythrocytosis	Alternatives to methotrexate for the initial treatment of rheumatoid arthritis in adults
Treatment of deep burns	Transsphenoidal surgery for pituitary adenomas and other sellar masses	Kidney transplantation in adults: Posttransplantation diabetes mellitus	Assessment of rheumatoid arthritis disease activity and physical function
Treatment of superficial burns requiring hospital admission	Clinical manifestations and evaluation of hyperprolactinemia	Malignancy after solid organ transplantation	Drug therapy in Felty syndrome
Upper extremity amputation	Combined estrogen-progestin contraception: Side effects and health concerns	Pancreas-kidney transplantation in diabetes mellitus: Benefits and complications	General principles and overview of management of rheumatoid arthritis in adults
Acinetobacter infection: Epidemiology, microbiology, pathogenesis, clinical features, and diagnosis	Combined estrogen-progestin oral contraceptives: Patient selection, counseling, and use	Risk factors for cardiovascular disease in the kidney transplant recipient	Initial treatment of rheumatoid arthritis in adults
Acinetobacter infection: Treatment and prevention	Contraception: Counseling and selection	Treatment and prevention of post-transplant lymphoproliferative disorders	Nonpharmacologic therapies for patients with rheumatoid arthritis
Aeromonas infections	Contraception: Hormonal contraceptive vaginal rings	Evaluation of the potential deceased organ donor (adult)	Pharmacology, dosing, and adverse effects of leflunomide in the treatment of rheumatoid arthritis
Plesiomonas shigelloides infections	Emergency contraception	Kidney transplantation in adults: Evaluation of the living kidney donor candidate	Role of splenectomy for Felty syndrome
Gram-negative bacillary bacteremia in adults	Intrauterine contraception: Background and device types	Kidney transplantation in adults: Evaluation of the potential kidney transplant recipient	Sulfasalazine and 5-aminosalicylates in the treatment of inflammatory bowel disease
Capnocytophaga	Intrauterine contraception: Candidates and device selection	Kidney transplantation in adults: Kidney paired donation	Total joint replacement for severe rheumatoid arthritis
Tularemia: Clinical manifestations, diagnosis, treatment, and prevention	Endometriosis: Long-term treatment with gonadotropin-releasing hormone agonists	Kidney transplantation in adults: Kidney transplantation and the older adult patient	Treatment of rheumatoid arthritis in adults resistant to initial biologic DMARD therapy
Tularemia: Microbiology, epidemiology, and pathogenesis	Endometriosis: Management of ovarian endometriomas	Kidney transplantation in adults: Living unrelated donors	Treatment of rheumatoid arthritis in adults resistant to initial conventional synthetic (nonbiologic) DMARD therapy
Epidemiology, clinical manifestations, diagnosis, and treatment of Haemophilus influenzae	Endometriosis: Pathogenesis, epidemiology, and clinical impact	Kidney transplantation in adults: Organ sharing	Clinical manifestations and diagnosis of systemic sclerosis (scleroderma) in adults
Clinical features, diagnosis, and treatment of Klebsiella pneumoniae infection	Endometriosis: Surgical management of pelvic pain	Kidney transplantation in adults: Risk of living kidney donation	Eosinophilic fasciitis
Invasive liver abscess syndrome caused by Klebsiella pneumoniae	Endometriosis: Treatment of infertility in females	Kidney transplantation in adults: Xenotransplantation	Gastrointestinal manifestations of systemic sclerosis (scleroderma)
Microbiology and pathogenesis of Klebsiella pneumoniae infection	Endometriosis: Treatment of pelvic pain	Kidney transplantation in diabetic kidney disease	Treatment of gastrointestinal disease in systemic sclerosis (scleroderma)
Clinical manifestations and diagnosis of Legionella infection	Endosalpingiosis	Pancreas allograft rejection	Clinical manifestations, evaluation, and diagnosis of interstitial lung disease in systemic sclerosis (scleroderma)
Microbiology, epidemiology, and pathogenesis of Legionella infection	Estrogen and cognitive function	Pancreas-kidney transplantation in diabetes mellitus: Patient selection and pretransplant evaluation	Pulmonary arterial hypertension in systemic sclerosis (scleroderma): Definition, risk factors, and screening
Treatment and prevention of Legionella infection	Managing the side effects of tamoxifen and aromatase inhibitors	Pancreas-kidney transplantation in diabetes mellitus: Surgical considerations and immunosuppression	Treatment and prognosis of interstitial lung disease in systemic sclerosis (scleroderma)
Pasteurella infections	Mechanisms of action of selective estrogen receptor modulators and down-regulators	Cyclosporine and tacrolimus nephrotoxicity	Cardiac manifestations of systemic sclerosis (scleroderma)
Epidemiology, microbiology, and pathogenesis of Pseudomonas aeruginosa infection	Menopausal hormone therapy and the risk of breast cancer	Kidney transplantation in adults: Induction immunosuppressive therapy	Neuromuscular manifestations of systemic sclerosis (scleroderma)
Principles of antimicrobial therapy of Pseudomonas aeruginosa infections	Menopausal hormone therapy in the prevention and treatment of osteoporosis	Kidney transplantation in adults: Maintenance immunosuppressive therapy	Prognosis and treatment of mixed connective tissue disease
Pseudomonas aeruginosa infections of the eye, ear, urinary tract, gastrointestinal tract, and central nervous system	Menopausal hormone therapy: Benefits and risks	Kidney transplantation in adults: Withdrawal or avoidance of glucocorticoids after kidney transplantation	Risk factors for and possible causes of systemic sclerosis (scleroderma)
Pseudomonas aeruginosa pneumonia	Preparations for menopausal hormone therapy	Pharmacology of cyclosporine and tacrolimus	Systemic sclerosis (scleroderma) and pregnancy
Pseudomonas aeruginosa skin and soft tissue infections	Treatment of menopausal symptoms with hormone therapy	Pharmacology of mammalian (mechanistic) target of rapamycin (mTOR) inhibitors	Clinical manifestations and diagnosis of Raynaud phenomenon
Infections due to Serratia species	Donor insemination	Safety of rheumatic disease medication use during pregnancy and lactation	Treatment of Raynaud phenomenon: Initial management
Stenotrophomonas maltophilia	Female infertility: Causes	COVID-19: Issues related to solid organ transplantation	Treatment of Raynaud phenomenon: Refractory or progressive ischemia
Infections due to non-O1/O139 Vibrio cholerae	Female infertility: Reproductive surgery	Clinical manifestations, diagnosis, and management of cytomegalovirus disease in kidney transplant patients	Kidney disease in systemic sclerosis (scleroderma), including scleroderma renal crisis
Minor Vibrio and Vibrio-like species associated with human disease	Fertility and reproductive hormone preservation: Overview of care prior to gonadotoxic therapy or surgery	Evaluation for infection before solid organ transplantation	Hand surgery in patients with systemic sclerosis (scleroderma)
Vibrio parahaemolyticus infections	Fertility preservation for deferred childbearing for nonmedical indications	Hepatitis C infection in kidney transplant candidates and recipients	Immunomodulatory and antifibrotic approaches to the treatment of systemic sclerosis (scleroderma)
Vibrio vulnificus infections	Fertility preservation: Cryopreservation options	Immunizations in solid organ transplant candidates and recipients	Overview of the treatment and prognosis of systemic sclerosis (scleroderma) in adults
Epidemiology, microbiology, and pathogenesis of Yersinia infections	Gestational carrier pregnancy	Infection in the solid organ transplant recipient	Pretreatment evaluation of adults with systemic sclerosis (scleroderma)
Treatment and prevention of Yersinia enterocolitica and Yersinia pseudotuberculosis infection	In vitro fertilization: Overview of clinical issues and questions	Kidney transplantation in adults: BK polyomavirus-associated nephropathy	Neurologic manifestations of Sjögren's syndrome
Microbiology of enterococci	In vitro fertilization: Procedure	Kidney transplantation in adults: Hepatitis B virus infection in kidney transplant recipients	Treatment of moderate to severe dry eye in Sjögren's syndrome
Treatment of enterococcal infections	Intracytoplasmic sperm injection	Kidney transplantation in adults: Hepatitis C virus infection in kidney donors	Joint protection program for the lower limb
Vancomycin-resistant enterococci: Epidemiology, prevention, and control	Intrauterine adhesions: Clinical manifestation and diagnosis	Kidney transplantation in adults: Kidney transplantation in patients with HIV	Joint protection program for the neck
Group A streptococcus: Virulence factors and pathogenic mechanisms	Intrauterine adhesions: Treatment and prevention	Prevention of cytomegalovirus disease in kidney transplant recipients	Joint protection program for the upper limb
Invasive group A streptococcal infection and toxic shock syndrome: Epidemiology, clinical manifestations, and diagnosis	Management of ovarian hyperstimulation syndrome	Prophylaxis of infections in solid organ transplantation	Overview of joint protection
Invasive group A streptococcal infection and toxic shock syndrome: Treatment and prevention	Natural fertility and impact of lifestyle factors	Urinary tract infection in kidney transplant recipients	Popliteal (Baker's) cyst
Group B streptococcal infection in pregnant individuals	Overview of infertility	Deceased- and living-donor kidney allograft recovery	Overview of soft tissue musculoskeletal disorders
Group B streptococcal infections in nonpregnant adults	Overview of ovulation induction	Kidney function and non-kidney solid organ transplantation	Septic bursitis
Prevention of early-onset group B streptococcal disease in neonates	Ovulation induction with clomiphene citrate	Kidney transplantation in adults: Benefits and complications of minimally invasive live-donor nephrectomy	Clinical manifestations of axial spondyloarthritis (ankylosing spondylitis and nonradiographic axial spondyloarthritis) in adults
Group C and group G streptococcal infection	Ovulation induction with letrozole	Kidney transplantation in adults: Nontransplant surgery in the kidney transplant recipient	Pathogenesis of spondyloarthritis
Infections due to Streptococcus bovis/Streptococcus equinus complex (SBSEC; formerly group D streptococci)	Pathogenesis, clinical manifestations, and diagnosis of ovarian hyperstimulation syndrome	Kidney transplantation in adults: Organ trafficking, transplant tourism, and transplant commercialism	Treatment of axial spondyloarthritis (ankylosing spondylitis and nonradiographic axial spondyloarthritis) in adults
Infections due to the Streptococcus anginosus (Streptococcus milleri) group	Posthumous assisted reproduction	Kidney transplantation in adults: Overview of care of the adult kidney transplant recipient	Evaluation of low back pain in adults
Invasive pneumococcal (Streptococcus pneumoniae) infections and bacteremia	Prevention of ovarian hyperstimulation syndrome	Kidney transplantation in adults: Overview of the surgery of deceased donor kidney transplantation	Exercise-based therapy for low back pain
Pneumococcal pneumonia in patients requiring hospitalization	Procedure for intrauterine insemination (IUI) using processed sperm	Kidney transplantation in adults: Physical activity in kidney transplant recipients	Lumbar spinal stenosis: Pathophysiology, clinical features, and diagnosis
Pneumococcal vaccination in adults	Sex selection	Kidney transplantation in adults: The kidney transplant waiting list in the United States	Lumbar spinal stenosis: Treatment and prognosis
Streptococcus pneumoniae: Microbiology and pathogenesis of infection	Strategies to control the rate of high order multiple gestation	Kidney transplantation in adults: Timing of transplantation and issues related to dialysis	Occupational low back pain: Evaluation and management
Infection due to coagulase-negative staphylococci: Treatment	Unexplained infertility	Psychiatric aspects of organ transplantation	Spinal manipulation in the treatment of musculoskeletal pain
Methicillin-resistant Staphylococcus aureus (MRSA) in adults: Epidemiology	Use of assisted reproduction in HIV- and hepatitis-infected couples	Sexual and reproductive health after kidney transplantation	Subacute and chronic low back pain: Nonpharmacologic and pharmacologic treatment
Methicillin-resistant Staphylococcus aureus (MRSA) in adults: Prevention and control	Evaluation and management of postmenopausal hyperandrogenism	Uremic myopathy and deconditioning in patients with chronic kidney disease (including those on dialysis)	Subacute and chronic low back pain: Nonsurgical interventional treatment
Methicillin-resistant Staphylococcus aureus (MRSA) in adults: Treatment of bacteremia	Evaluation of premenopausal women with hirsutism	Anti-GBM (Goodpasture) disease: Recurrence after transplantation	Subacute and chronic low back pain: Surgical treatment
Methicillin-resistant Staphylococcus aureus (MRSA) in adults: Treatment of skin and soft tissue infections	Management of hirsutism in premenopausal women	Thrombotic microangiopathy after kidney transplantation	Treatment of acute low back pain
Methicillin-resistant Staphylococcus aureus (MRSA): Microbiology	Ovarian hyperthecosis	Kidney transplantation in adults: ABO-incompatible transplantation	Cervical spondylotic myelopathy
Rapid detection of methicillin-resistant Staphylococcus aureus	Pathophysiology and causes of hirsutism	Kidney transplantation in adults: HLA-incompatible transplantation	Clinical features and diagnosis of cervical radiculopathy
Staphylococcal toxic shock syndrome	Clinical features and diagnosis of autoimmune primary ovarian insufficiency (premature ovarian failure)	Kidney transplantation in adults: Overview of HLA sensitization and crossmatch testing	Treatment and prognosis of cervical radiculopathy
Staphylococcus aureus bacteremia with reduced susceptibility to vancomycin	Clinical manifestations and diagnosis of primary ovarian insufficiency (premature ovarian failure)	Kidney transplantation in adults: Prevention and treatment of antibody-mediated rejection	Closed spinal dysraphism: Clinical manifestations, diagnosis, and management
Staphylococcus lugdunensis	Management of primary ovarian insufficiency (premature ovarian failure)	Human leukocyte antigens (HLA): A roadmap	Coccydynia (coccygodynia)
Virulence determinants of community-acquired methicillin-resistant Staphylococcus aureus	Ovarian development and failure (menopause) in normal women	Kidney transplantation in adults: HLA matching and outcomes	Scoliosis in the adult
Bacterial endophthalmitis	Pathogenesis and causes of spontaneous primary ovarian insufficiency (premature ovarian failure)	Major histocompatibility complex (MHC) structure and function	Diagnosis and differential diagnosis of axial spondyloarthritis (ankylosing spondylitis and nonradiographic axial spondyloarthritis) in adults
Conjunctivitis	Clinical manifestations and diagnosis of menopause	Transplantation immunobiology	Clinical manifestations and diagnosis of arthritis associated with inflammatory bowel disease and other gastrointestinal diseases
Preseptal cellulitis	Menopausal hot flashes	Acute kidney injury in children: Clinical features, etiology, evaluation, and diagnosis	Treatment of arthritis associated with inflammatory bowel disease
Retinal vasculitis associated with systemic disorders and infections	Overview of androgen deficiency and therapy in women	Neonatal acute kidney injury: Evaluation, management, and prognosis	Clinical manifestations and diagnosis of psoriatic arthritis
Complications, diagnosis, and treatment of odontogenic infections	Abnormal uterine bleeding in nonpregnant reproductive-age patients: Management	Neonatal acute kidney injury: Pathogenesis, etiology, clinical presentation, and diagnosis	Pathogenesis of psoriatic arthritis
Epidemiology, pathogenesis, and clinical manifestations of odontogenic infections	Anorexia nervosa: Endocrine complications and their management	Pediatric acute kidney injury (AKI): Indications, timing, and choice of modality for kidney replacement therapy (KRT)	Treatment of psoriatic arthritis
Overview of gingivitis and periodontitis in adults	Clinical manifestations and diagnosis of premenstrual syndrome and premenstrual dysphoric disorder	Prevention and management of acute kidney injury (acute renal failure) in children	Reactive arthritis
Cervicofacial actinomycosis	Evaluation of the menstrual cycle and timing of ovulation	Chronic kidney disease in children: Clinical manifestations and evaluation	Clinical manifestations and diagnosis of peripheral spondyloarthritis in adults
Cochlear implant infections	Functional hypothalamic amenorrhea: Evaluation and management	Chronic kidney disease in children: Complications	Overview of the clinical manifestations and classification of spondyloarthritis
Differential diagnosis of a neck mass	Functional hypothalamic amenorrhea: Pathophysiology and clinical manifestations	Chronic kidney disease in children: Definition, epidemiology, etiology, and course	Treatment of peripheral spondyloarthritis
Suppurative parotitis in adults	Overview of endometrial ablation	Chronic kidney disease in children: Overview of management	Interleukin 1 inhibitors: Biology, principles of use, and adverse events
Acute otitis media in adults	Treatment of premenstrual syndrome and premenstrual dysphoric disorder	Growth failure in children with chronic kidney disease (CKD): Treatment with growth hormone	Interleukin 6 inhibitors: Biology, principles of use, and adverse effects
Acute otitis media in children: Clinical manifestations and diagnosis	Clinical manifestations of antiphospholipid syndrome	Pediatric chronic kidney disease-mineral and bone disorder (CKD-MBD)	Overview of biologic agents in the rheumatic diseases
Acute otitis media in children: Epidemiology, microbiology, and complications	Clinical manifestations, differential diagnosis, and clinical evaluation of a palpable breast mass	Chronic peritoneal dialysis in children	Tumor necrosis factor-alpha inhibitors: An overview of adverse effects
Acute otitis media in children: Treatment	Diagnosis of antiphospholipid syndrome	Growth failure in children with chronic kidney disease (CKD): Risk factors, evaluation, and diagnosis	Tumor necrosis factor-alpha inhibitors: Induction of antibodies, autoantibodies, and autoimmune diseases
Malignant (necrotizing) external otitis	Transgender men: Evaluation and management	Growth failure in children with chronic kidney disease: Prevention and management	Tumor necrosis factor-alpha inhibitors: Risk of malignancy
Otitis media with effusion (serous otitis media) in children: Clinical features and diagnosis	Transgender women: Evaluation and management	Hemodialysis for children with chronic kidney disease	Complementary and alternative therapies for rheumatic disorders
Otitis media with effusion (serous otitis media) in children: Management	Clinical manifestations of polycystic ovary syndrome in adults	Overview of kidney replacement therapy (KRT) for children with chronic kidney disease	Overview of the Janus kinase inhibitors for rheumatologic and other inflammatory disorders
Deep neck space infections in adults	Diagnosis of polycystic ovary syndrome in adults	Clinical manifestations, diagnosis, and treatment of Alport syndrome (hereditary nephritis)	Glucocorticoid withdrawal
Epiglottitis (supraglottitis): Clinical features and diagnosis	Epidemiology, phenotype, and genetics of the polycystic ovary syndrome in adults	Clinical manifestations, diagnosis, and treatment of nephronophthisis	Immunizations in autoimmune inflammatory rheumatic disease in adults
Epiglottitis (supraglottitis): Management	Metformin for treatment of the polycystic ovary syndrome	Congenital and infantile nephrotic syndrome	COVID-19: Care of adult patients with systemic rheumatic disease
Ludwig angina	Treatment of polycystic ovary syndrome in adults	Cystinosis	Effects of antiinflammatory and immunosuppressive drugs on gonadal function and teratogenicity in men with rheumatic diseases
Peritonsillar cellulitis and abscess	Asthma in pregnancy: Clinical course and physiologic changes	Evaluation of congenital anomalies of the kidney and urinary tract (CAKUT)	NSAIDs: Adverse cardiovascular effects
Tonsillectomy in adults	Hypertensive disorders in pregnancy: Approach to differential diagnosis	Nail-patella syndrome	NSAIDs: Pharmacology and mechanism of action
Tonsillectomy in adults: Indications	Management of asthma during pregnancy	Overview of congenital anomalies of the kidney and urinary tract (CAKUT)	NSAIDs: Therapeutic use and variability of response in adults
Acute sinusitis and rhinosinusitis in adults: Clinical manifestations and diagnosis	Preeclampsia: Clinical features and diagnosis	Renal agenesis: Prenatal diagnosis	Nonselective NSAIDs: Overview of adverse effects
Microbiology and antibiotic management of chronic rhinosinusitis	Preeclampsia: Pathogenesis	Renal cystic diseases in children	Overview of COX-2 selective NSAIDs
Orbital cellulitis	Preeclampsia: Prevention	Renal ectopic and fusion anomalies	Clinical spectrum of antineutrophil cytoplasmic autoantibodies
Uncomplicated acute sinusitis and rhinosinusitis in adults: Treatment	Pregnancy in patients with nondialysis chronic kidney disease	Renal hypodysplasia	Eosinophilic granulomatosis with polyangiitis (Churg-Strauss): Treatment and prognosis
Autoimmune hepatitis variants: Definitions and treatment	Pregnancy in women on dialysis	Williams syndrome	Epidemiology, pathogenesis, and pathology of eosinophilic granulomatosis with polyangiitis (Churg-Strauss)
Autoimmune hepatitis: Pathogenesis	Pregnancy in women with systemic lupus erythematosus	Approach to the child with metabolic acidosis	Granulomatosis with polyangiitis and microscopic polyangiitis: Induction and maintenance therapy
Autoimmune hepatitis: Treatment	Congenital anomalies of the hymen and vagina	Bartter and Gitelman syndromes in children: Clinical manifestations, diagnosis, and management	Pathogenesis of antineutrophil cytoplasmic autoantibody-associated vasculitis
Overview of autoimmune hepatitis	Overview of sexual dysfunction in females: Epidemiology, risk factors, and evaluation	Causes, clinical manifestations, diagnosis, and evaluation of hyperkalemia in children	Clinical manifestations and diagnosis of Behçet syndrome
Hepatotoxicity due to herbal medications and dietary supplements	Overview of sexual dysfunction in females: Management	Clinical assessment of hypovolemia (dehydration) in children	Pathogenesis of Behçet syndrome
Characteristics of the hepatitis B virus and pathogenesis of infection	Sexual activity in patients with cardiovascular disease	Diabetic ketoacidosis in children: Clinical features and diagnosis	Treatment of Behçet syndrome
Clinical significance and molecular characteristics of common hepatitis B virus variants	Approach to older men with low testosterone	Diabetic ketoacidosis in children: Treatment and complications	Eales disease
Clinical significance of hepatitis B virus genotypes	Approach to the male with infertility	Etiology and clinical manifestations of renal tubular acidosis in infants and children	Primary angiitis of the central nervous system in adults
Combination therapy for chronic hepatitis B virus infection	Causes of male infertility	Hypernatremia in children	Retinal vasculitis associated with primary ocular disorders
Entecavir in the treatment of chronic hepatitis B virus infection	Effects of cytotoxic agents on gonadal function in adult men	Hypokalemia in children	Retinal vasculitis associated with systemic disorders and infections
Epidemiology, transmission, and prevention of hepatitis B virus infection	Epidemiology and etiologies of male sexual dysfunction	Hyponatremia in children: Etiology and clinical manifestations	Overview of gastrointestinal manifestations of vasculitis
Hepatitis B and pregnancy	Evaluation of male sexual dysfunction	Hyponatremia in children: Evaluation and management	Cogan syndrome
Hepatitis B virus immunization in adults	Surgical treatment of erectile dysfunction	Maintenance intravenous fluid therapy in children	Mixed cryoglobulinemia syndrome: Clinical manifestations and diagnosis
Hepatitis B virus reactivation associated with immunosuppressive therapy	Treatment of male sexual dysfunction	Management of hyperkalemia in children	Mixed cryoglobulinemia syndrome: Treatment and prognosis
Hepatitis B virus: Case studies	Treatments for male infertility	Oral rehydration therapy	Clinical manifestations of giant cell arteritis
Hepatitis B virus: Clinical manifestations and natural history	Use of androgens and other hormones by athletes	Treatment of hypovolemia (dehydration) in children	Diagnosis of giant cell arteritis
Hepatitis B virus: Overview of management	Causes of primary hypogonadism in males	Complications of nephrotic syndrome in children	Pathogenesis of giant cell arteritis
Hepatitis B virus: Screening and diagnosis in adults	Clinical features and diagnosis of male hypogonadism	Etiology, clinical manifestations, and diagnosis of nephrotic syndrome in children	Treatment of giant cell arteritis
Kidney disease associated with hepatitis B virus infection	Clinical features, diagnosis, and management of Klinefelter syndrome	Evaluation and management of edema in children	Overview of cutaneous small vessel vasculitis
Kidney transplantation in adults: Hepatitis B virus infection in kidney transplant recipients	Hypogonadism in males with HIV	Evaluation of microscopic hematuria in children	Serum sickness and serum sickness-like reactions
Liver transplantation in adults: Preventing hepatitis B virus infection in liver transplant recipients	Clinical features, diagnosis, and evaluation of gynecomastia in adults	Evaluation of proteinuria in children	Urticarial vasculitis
Pegylated interferon for treatment of chronic hepatitis B virus infection	Management of gynecomastia	Glomerular disease: Evaluation in children	Clinical manifestations and diagnosis of polyarteritis nodosa in adults
Prevention of hepatitis B virus and hepatitis C virus infection among health care providers	Clinical manifestations and diagnostic evaluation of benign prostatic hyperplasia	Overview of the pathogenesis and causes of glomerulonephritis in children	Treatment and prognosis of polyarteritis nodosa
Tenofovir and adefovir for the treatment of chronic HBV infection	Clinical presentation and diagnosis of prostate cancer	Pathophysiology and etiology of edema in children	Clinical manifestations and diagnosis of polymyalgia rheumatica
Treatment of chronic hepatitis B in patients with HIV	Epidemiology and pathophysiology of benign prostatic hyperplasia	Steroid-resistant idiopathic nephrotic syndrome in children: Etiology	Treatment of polymyalgia rheumatica
Characteristics of the hepatitis C virus	Initial staging and evaluation of males with newly diagnosed prostate cancer	Steroid-resistant idiopathic nephrotic syndrome in children: Management	Clinical manifestations and diagnosis of rheumatoid vasculitis
Clinical manifestations and natural history of chronic hepatitis C virus infection	Medical treatment of benign prostatic hyperplasia	Symptomatic management of nephrotic syndrome in children	Etiology and pathogenesis of rheumatoid vasculitis
Clinical manifestations, diagnosis, and treatment of acute hepatitis C virus infection in adults	Risk factors for prostate cancer	Treatment of idiopathic nephrotic syndrome in children	Clinical features and diagnosis of Takayasu arteritis
Direct-acting antivirals for the treatment of hepatitis C virus infection	Amiodarone and thyroid dysfunction	Clinical manifestations and diagnosis of Shiga toxin-producing Escherichia coli (STEC) hemolytic uremic syndrome (HUS) in children	Treatment of Takayasu arteritis
Epidemiology and transmission of hepatitis C virus infection	Beta blockers in the treatment of hyperthyroidism	Complement-mediated hemolytic uremic syndrome in children	Granulomatosis with polyangiitis and microscopic polyangiitis: Management of disease resistant to initial therapy
Extrahepatic manifestations of hepatitis C virus infection	Cardiovascular effects of hyperthyroidism	Overview of hemolytic uremic syndrome in children	Overview of the management of vasculitis in adults
Hepatitis C infection in kidney transplant candidates and recipients	Clinical features and diagnosis of thyroid eye disease	Treatment and prognosis of Shiga toxin-producing Escherichia coli (STEC) hemolytic uremic syndrome (HUS) in children	Thromboangiitis obliterans (Buerger disease)
Hepatitis C virus infection in liver transplant candidates and recipients	Diagnosis of hyperthyroidism	Ambulatory blood pressure monitoring in children	Clinical manifestations and diagnosis of vasculitic neuropathies
Hepatitis C virus infection in patients on maintenance dialysis	Disorders that cause hyperthyroidism	Approach to hypertensive emergencies and urgencies in children	Treatment and prognosis of nonsystemic vasculitic neuropathy
Histologic scoring systems for chronic liver disease	Graves' hyperthyroidism in nonpregnant adults: Overview of treatment	Definition and diagnosis of hypertension in children and adolescents	What's new in rheumatology
Kidney transplantation in adults: Hepatitis C virus infection in kidney donors	Hyperthyroidism during pregnancy: Clinical manifestations, diagnosis, and causes	Epidemiology, risk factors, and etiology of hypertension in children and adolescents
Mixed cryoglobulinemia syndrome: Clinical manifestations and diagnosis	Hyperthyroidism during pregnancy: Treatment	Etiology, clinical features, and diagnosis of neonatal hypertension
Mixed cryoglobulinemia syndrome: Treatment and prognosis	Hypothyroidism during pregnancy: Clinical manifestations, diagnosis, and treatment	Evaluation and diagnosis of hypertension in infants between one month and one year of age
Overview of kidney disease associated with hepatitis C virus infection	Iodinated radiocontrast agents in the treatment of hyperthyroidism	Evaluation of hypertension in children and adolescents
Overview of the management of chronic hepatitis C virus infection	Iodine in the treatment of hyperthyroidism	Management of hypertension in neonates and infants
Patient evaluation and selection for antiviral therapy for chronic hepatitis C virus infection	Iodine-induced thyroid dysfunction	Nonemergent treatment of hypertension in children and adolescents
Predictors of response to antiviral therapy for chronic hepatitis C virus infection	Lithium and the thyroid	Kidney stones in children: Acute management
Principles of interferon therapy in liver disease and the induction of autoimmunity	Neurologic manifestations of hyperthyroidism and Graves' disease	Kidney stones in children: Clinical features and diagnosis
Screening and diagnosis of chronic hepatitis C virus infection	Nonthyroid surgery in the patient with thyroid disease	Kidney stones in children: Epidemiology and risk factors
Treatment of chronic hepatitis C infection in adults with kidney function impairment	Overview of the clinical manifestations of hyperthyroidism in adults	Kidney stones in children: Prevention of recurrent stones
Treatment of chronic hepatitis C virus infection in the patient with HIV	Overview of thyroid disease and pregnancy	Nephrocalcinosis in neonates
Treatment regimens for chronic hepatitis C virus genotype 1 infection in adults	Pretibial myxedema (thyroid dermopathy) in autoimmune thyroid disease	Kidney transplantation in children: Complications
Treatment regimens for chronic hepatitis C virus genotypes 2 and 3 infection in adults	Radioiodine in the treatment of hyperthyroidism	Kidney transplantation in children: General principles
Treatment regimens for chronic hepatitis C virus genotypes 4, 5, and 6 infection in adults	Respiratory function in thyroid disease	Kidney transplantation in children: Immunosuppression
Vertical transmission of hepatitis C virus	Subclinical hyperthyroidism in nonpregnant adults	Kidney transplantation in children: Outcomes
Diagnosis of hepatitis D virus infection	Surgical management of hyperthyroidism	Evaluation of gross hematuria in children
Epidemiology, clinical manifestations and diagnosis of hepatitis D virus infection	Thionamides in the treatment of Graves' disease	Clinical presentation, diagnosis, and course of primary vesicoureteral reflux
Liver transplantation in adults: Hepatitis D virus reinfection in liver transplant recipients	Thionamides: Side effects and toxicities	Management of vesicoureteral reflux
Treatment and prevention of hepatitis D virus infection	Thyroid storm	Urinary tract infections in children: Epidemiology and risk factors
Hepatitis E virus infection	Treatment of thyroid eye disease	Urinary tract infections in infants older than one month and young children: Acute management, imaging, and prognosis
GB virus C (hepatitis G) infection	Treatment of toxic adenoma and toxic multinodular goiter	Urinary tract infections in neonates
TT virus and other anelloviruses	Cardiovascular effects of hypothyroidism	Clinical manifestations and initial management of infants with bladder exstrophy
Initial evaluation of adults with HIV	Central hypothyroidism	Etiology and clinical features of bladder dysfunction in children
Screening and diagnostic testing for HIV infection	Clinical manifestations of hypothyroidism	Evaluation and diagnosis of bladder dysfunction in children
Techniques and interpretation of HIV-1 RNA quantitation	Diagnosis of and screening for hypothyroidism in nonpregnant adults	Fetal hydronephrosis: Etiology and prenatal management
Techniques and interpretation of measurement of the CD4 cell count in people with HIV	Disorders that cause hypothyroidism	Management of bladder dysfunction in children
Interpretation of HIV drug resistance testing	Hypothyroid myopathy	Postnatal evaluation and management of hydronephrosis
Overview of HIV drug resistance testing assays	Myxedema coma	Asymptomatic bacteriuria in adults
Depression, mania, and schizophrenia in HIV-infected patients	Neurologic manifestations of hypothyroidism	Emphysematous urinary tract infections
Electrolyte disturbances with HIV infection	Subclinical hypothyroidism in nonpregnant adults	Urinary tract infections and asymptomatic bacteriuria in pregnancy
Fever and rash in patients with HIV	Treatment of primary hypothyroidism in adults	Acute complicated urinary tract infection (including pyelonephritis) in adults
HIV infection in older adults	Atlas of thyroid cytopathology	Acute simple cystitis in adult males
HIV-associated neurocognitive disorders: Epidemiology, clinical manifestations, and diagnosis	Follicular thyroid cancer (including Hürthle cell cancer)	Acute simple cystitis in females
HIV-associated neurocognitive disorders: Management	Oncogenes and tumor suppressor genes in thyroid nodules and nonmedullary thyroid cancer	Catheter-associated urinary tract infection in adults
Immunizations in persons with HIV	Overview of the clinical utility of ultrasonography in thyroid disease	Recurrent simple cystitis in women
Kidney transplantation in adults: Kidney transplantation in patients with HIV	Technical aspects of thyroid ultrasound	Sampling and evaluation of voided urine in the diagnosis of urinary tract infection in adults
Overview of the neuropsychiatric aspects of HIV infection and AIDS	Thyroid biopsy	Acute bacterial prostatitis
Pneumococcal immunization in adults with HIV	Drug interactions with thyroid hormones	Candida infections of the bladder and kidneys
Primary care of adults with HIV	Thyroid function in chronic kidney disease	Chronic bacterial prostatitis
Substance abuse and addiction in HIV-infected patients	Thyroid function in nonthyroidal illness	Renal and perinephric abscess
Surgical issues in HIV infection	Clinical presentation and evaluation of goiter in adults	Bacterial adherence and other virulence factors for urinary tract infection
AIDS-related Kaposi sarcoma: Clinical manifestations and diagnosis	Cystic thyroid nodules	Xanthogranulomatous pyelonephritis
AIDS-related Kaposi sarcoma: Staging and treatment	Diagnostic approach to and treatment of thyroid nodules	What's new in nephrology and hypertension
HIV infection and malignancy: Epidemiology and pathogenesis	Evaluation and management of thyroid nodules with indeterminate cytology
HIV-related lymphomas: Clinical manifestations and diagnosis	Infiltrative thyroid disease
HIV-related lymphomas: Epidemiology, risk factors, and pathobiology	Overview of thyroid nodule formation
HIV-related lymphomas: Primary central nervous system lymphoma	Thyroid hormone suppressive therapy for thyroid nodules and benign goiter
HIV-related lymphomas: Treatment of systemic lymphoma	Treatment of nontoxic, nonobstructive goiter
Preinvasive and invasive cervical neoplasia in patients with HIV infection	Treatment of obstructive or substernal goiter
Primary effusion lymphoma	Hashimoto encephalopathy
Pulmonary involvement in AIDS-related Kaposi sarcoma	Painless thyroiditis
Bacterial pulmonary infections in patients with HIV	Postpartum thyroiditis
Mycobacterium avium complex (MAC) infections in persons with HIV	Subacute thyroiditis
Overview of nontuberculous mycobacteria (excluding MAC) in patients with HIV	What's new in endocrinology and diabetes mellitus
Bone and calcium disorders in patients with HIV
Epidemiology of cardiovascular disease and risk factors in patients with HIV
Epidemiology, clinical manifestations, and diagnosis of HIV-associated lipodystrophy
Epidemiology, clinical manifestations, diagnosis, and treatment of HIV-associated distal symmetric polyneuropathy (HIV-DSPN)
Evaluation of anorectal symptoms in men who have sex with men
Evaluation of the patient with HIV and diarrhea
Evaluation of the patient with HIV and hepatobiliary complaints
Evaluation of the patient with HIV, odynophagia, and dysphagia
HIV-associated cytopenias
HIV-associated eosinophilic folliculitis
Human immunodeficiency virus and dialysis
Management of cardiovascular risk (including dyslipidemia) in patients with HIV
Pathogenesis and biomarkers of cardiovascular disease in patients with HIV
Pituitary and adrenal gland dysfunction in patients with HIV
Treatment of HIV-associated lipodystrophy
HIV and women
The adolescent with HIV infection
The natural history and clinical features of HIV infection in adults and adolescents
Epidemiology, clinical manifestations, and diagnosis of genital herpes simplex virus in patients with HIV
Management of health care personnel exposed to HIV
Management of nonoccupational exposures to HIV and hepatitis B and C in adults
Treatment of drug-resistant genital herpes simplex virus infection in patients with HIV
Treatment of genital herpes simplex virus type 2 in people living with HIV
Acute and early HIV infection: Clinical manifestations and diagnosis
Acute and early HIV infection: Pathogenesis and epidemiology
Acute and early HIV infection: Treatment
Antiretroviral selection and management in pregnant individuals with HIV in resource-rich settings
HIV pre-exposure prophylaxis
Immune reconstitution inflammatory syndrome
Intrapartum and postpartum management of pregnant women with HIV and infant prophylaxis in resource-rich settings
Mitochondrial toxicity of HIV nucleoside reverse transcriptase inhibitors
Patient monitoring during HIV antiretroviral therapy
Prenatal evaluation of women with HIV in resource-rich settings
Abacavir hypersensitivity reaction
Evaluation of the treatment-experienced patient failing HIV therapy
Overview of antiretroviral agents used to treat HIV
Selecting an antiretroviral regimen for treatment-experienced patients with HIV who are failing therapy
Causes of infection in long-term care facilities: An overview
Principles of infection control in long-term care facilities
Intravascular catheter-related infection: Epidemiology, pathogenesis, and microbiology
Nosocomial infections in the intensive care unit: Epidemiology and prevention
Transfusion-transmitted bacterial infection
Intravascular non-hemodialysis catheter-related infection: Clinical manifestations and diagnosis
Intravascular non-hemodialysis catheter-related infection: Treatment
COVID-19: Vaccines
Immunizations during pregnancy
Immunizations for health care providers
Immunizations for patients with chronic liver disease
Immunizations in adults with cancer
Immunizations in autoimmune inflammatory rheumatic disease in adults
Immunizations in hematopoietic cell transplant candidates and recipients
Immunizations in solid organ transplant candidates and recipients
Seasonal influenza vaccination in adults
Standard immunizations for nonpregnant adults
Tetanus-diphtheria toxoid vaccination in adults
Vaccines for the prevention of group B streptococcal disease
Vaccines to prevent smallpox, mpox (monkeypox), and other orthopoxviruses
Antimicrobial prophylaxis for prevention of surgical site infection following gastrointestinal procedures in adults
Antimicrobial prophylaxis for prevention of surgical site infection in adults
COVID-19: General approach to infection prevention in the health care setting
COVID-19: Occupational health issues for health care personnel
Infection control in the outpatient setting
Infection prevention: General principles
Infection prevention: Precautions for preventing transmission of infection
Lock therapy for treatment and prevention of intravascular non-hemodialysis catheter-related infection
Overview of control measures for prevention of surgical site infection in adults
Prevention and control of varicella-zoster virus in hospitals
Diagnosis of nontuberculous mycobacterial infections of the lungs
Epidemiology of nontuberculous mycobacterial infections
Microbiology of nontuberculous mycobacteria
Overview of nontuberculous mycobacterial infections
Pathogenesis of nontuberculous mycobacterial infections
Rapidly growing mycobacterial infections: Mycobacteria abscessus, chelonae, and fortuitum
Epidemiology, clinical manifestations, and diagnosis of osteomyelitis due to nontuberculous mycobacteria
Treatment of Mycobacterium avium complex pulmonary infection in adults
Treatment of lung infection with Mycobacterium kansasii and other less common nontuberculous mycobacteria in adults
Treatment of osteomyelitis due to nontuberculous mycobacteria in adults
Anaerobic bacteria: History and role in normal human flora
Anaerobic bacterial infections
Antimicrobial approach to intra-abdominal infections in adults
Invasive Cutibacterium (formerly Propionibacterium) infections
Pathophysiology, clinical clues, and recovery of organisms in anaerobic infections
Bartonella infections in people with HIV
Basic biology of Bartonella species
Clinical features, diagnosis, and treatment of Bartonella quintana infections
Microbiologic diagnosis of Bartonella infections
Microbiology, epidemiology, clinical manifestations, and diagnosis of cat scratch disease
Treatment of cat scratch disease
Toxic shock syndrome due to Clostridium sordellii
Nocardia infections: Clinical microbiology and pathogenesis
Nocardia infections: Epidemiology, clinical manifestations, and diagnosis
Treatment of actinomycosis
Treatment of nocardiosis
Bacillus cereus and other non-anthracis Bacillus species
Erysipelothrix infection
Kikuchi disease
Mycoplasma hominis and Ureaplasma infections
Rat bite fever
Zoonoses: Animals other than dogs and cats
Zoonoses: Cats
Zoonoses: Dogs
Breast implant infections
Prevention of prosthetic joint and other types of orthopedic hardware infection
Prosthetic joint infection: Epidemiology, microbiology, clinical manifestations, and diagnosis
Prosthetic joint infection: Treatment
Clinical features, diagnosis, therapy, and prevention of Rhodococcus equi infections
Microbiology, epidemiology, and pathogenesis of Rhodococcus equi infections
Approach to the patient with unexplained eosinophilia
Eosinophil biology and causes of eosinophilia
Hypereosinophilic syndromes: Clinical manifestations, pathophysiology, and diagnosis
Noncirrhotic portal hypertension
Schistosomiasis and glomerular disease
Babesiosis: Clinical manifestations and diagnosis
Babesiosis: Microbiology, epidemiology, and pathogenesis
Babesiosis: Treatment and prevention
Cutaneous leishmaniasis: Epidemiology and control
Anemia in malaria
Protection against malaria by abnormalities in red cell surface antigens and cytoskeletal proteins
Protection against malaria in the hemoglobinopathies
Diagnostic testing for toxoplasmosis infection
Overview of TORCH infections
Toxoplasmosis and pregnancy
Toxoplasmosis: Acute systemic disease
Toxoplasmosis: Ocular disease
Fever without a source in children 3 to 36 months of age: Evaluation and management
Invasive group A streptococcal infections in children
Staphylococcus aureus bacteremia in children: Epidemiology and clinical features
Staphylococcus aureus bacteremia in children: Management and outcome
Acute and chronic bone complications of sickle cell disease
Bacterial arthritis: Clinical features and diagnosis in infants and children
Bacterial arthritis: Epidemiology, pathogenesis, and microbiology in infants and children
Bacterial arthritis: Treatment and outcome in infants and children
Hematogenous osteomyelitis in children: Clinical features and complications
Hematogenous osteomyelitis in children: Epidemiology, pathogenesis, and microbiology
Hematogenous osteomyelitis in children: Evaluation and diagnosis
Hematogenous osteomyelitis in children: Management
Clinical manifestations and diagnosis of myocarditis in children
Treatment and prognosis of myocarditis in children
Acute viral encephalitis in children: Clinical manifestations and diagnosis
Acute viral encephalitis in children: Pathogenesis, epidemiology, and etiology
Acute viral encephalitis in children: Treatment and prevention
Approach to the child with recurrent infections
Peripheral lymphadenopathy in children: Etiology
Peripheral lymphadenopathy in children: Evaluation and diagnostic approach
Vesicular, pustular, and bullous lesions in the newborn and infant
Autoinflammatory diseases mediated by NFkB and/or aberrant TNF activity
Autoinflammatory diseases mediated by inflammasomes and related IL-1 family cytokines (inflammasomopathies)
Autoinflammatory diseases mediated by interferon production and signaling (interferonopathies)
Autoinflammatory diseases mediated by miscellaneous mechanisms
Deficiency of adenosine deaminase 2 (DADA2)
Evaluation of children with non-chemotherapy-induced neutropenia and fever
Fever in children with chemotherapy-induced neutropenia
Fever in infants and children: Pathophysiology and management
Fever of unknown origin in children: Etiology
Fever of unknown origin in children: Evaluation
Management of children with non-chemotherapy-induced neutropenia and fever
Periodic fever with aphthous stomatitis, pharyngitis, and adenitis (PFAPA syndrome)
The autoinflammatory diseases: An overview
The febrile infant (29 to 90 days of age): Outpatient evaluation
The febrile infant (younger than 90 days of age): Definition of fever
Tumor necrosis factor receptor-1 associated periodic syndrome (TRAPS)
Candida infections in children
Candidemia and invasive candidiasis in children: Clinical manifestations and diagnosis
Candidemia and invasive candidiasis in children: Management
Acute viral gastroenteritis in children in resource-rich countries: Clinical features and diagnosis
Acute viral gastroenteritis in children in resource-rich countries: Management and prevention
Clostridioides difficile infection in children: Clinical features and diagnosis
Clostridioides difficile infection in children: Microbiology, pathogenesis, and epidemiology
Clostridioides difficile infection in children: Treatment and outcome
Acute bacterial rhinosinusitis in children: Clinical features and diagnosis
Acute bacterial rhinosinusitis in children: Microbiology and management
Acute mastoiditis in children: Clinical features and diagnosis
Acute mastoiditis in children: Treatment and prevention
Acute otitis media in children: Prevention of recurrence
Cervical lymphadenitis in children: Diagnostic approach and initial management
Cervical lymphadenitis in children: Etiology and clinical manifestations
Moraxella catarrhalis infections
Patient education: Ear infections (otitis media) in children (Beyond the Basics)
Retropharyngeal infections in children
Diphtheria, tetanus, and pertussis immunization in children 6 weeks through 6 years of age
Diphtheria, tetanus, and pertussis immunization in children 7 through 18 years of age
Human papillomavirus vaccination
Measles, mumps, and rubella immunization in infants, children, and adolescents
Pneumococcal vaccination in children
Prevention of Haemophilus influenzae type b infection
Rotavirus vaccines for infants
Seasonal influenza in children: Prevention with vaccines
Standard childhood vaccines: Parental hesitancy or refusal
Standard immunizations for children and adolescents: Overview
Treatment of varicella (chickenpox) infection
Vaccination for the prevention of chickenpox (primary varicella infection)
COVID-19: Multisystem inflammatory syndrome in children (MIS-C) clinical features, evaluation, and diagnosis
COVID-19: Multisystem inflammatory syndrome in children (MIS-C) management and outcome
Incomplete (atypical) Kawasaki disease
Kawasaki disease: Clinical features and diagnosis
Kawasaki disease: Complications
Kawasaki disease: Epidemiology and etiology
Kawasaki disease: Initial treatment and prognosis
Refractory Kawasaki disease
Diagnosis of Lyme disease
Evaluation of a tick bite for possible Lyme disease
Lyme carditis
Lyme disease: Clinical manifestations in children
Musculoskeletal manifestations of Lyme disease
Patient education: Lyme disease symptoms and diagnosis (Beyond the Basics)
Patient education: What to do after a tick bite to prevent Lyme disease (Beyond the Basics)
Prevention of Lyme disease
Southern tick-associated rash illness (STARI)
Treatment of Lyme disease
Congenital syphilis: Clinical manifestations, evaluation, and diagnosis
Congenital syphilis: Management and outcome
Mycoplasma pneumoniae infection in children
Pertussis infection in infants and children: Clinical features and diagnosis
Pertussis infection in infants and children: Treatment and prevention
Pertussis infection: Epidemiology, microbiology, and pathogenesis
Disseminated nontuberculous mycobacterial (NTM) infections and NTM bacteremia in children
Nontuberculous mycobacterial lymphadenitis in children
Nontuberculous mycobacterial pulmonary infections in children
Nontuberculous mycobacterial skin and soft tissue infections in children
Congenital toxoplasmosis: Clinical features and diagnosis
Congenital toxoplasmosis: Treatment, outcome, and prevention
Chlamydia trachomatis infections in the newborn
Clinical features and diagnosis of bacterial sepsis in preterm infants <34 weeks gestation
Clinical features, evaluation, and diagnosis of sepsis in term and late preterm neonates
Congenital cytomegalovirus infection: Clinical features and diagnosis
Congenital cytomegalovirus infection: Management and outcome
Congenital rubella
Gonococcal infection in the newborn
Group B streptococcal infection in neonates and young infants
Management of neonates at risk for early-onset group B streptococcal infection
Neonatal herpes simplex virus infection: Clinical features and diagnosis
Neonatal herpes simplex virus infection: Management and prevention
Neonatal pneumonia
Treatment and prevention of bacterial sepsis in preterm infants <34 weeks gestation
Urinary tract infections in neonates
Pneumococcal pneumonia in children
Bronchiolitis in infants and children: Clinical features and diagnosis
Bronchiolitis in infants and children: Treatment, outcome, and prevention
Epidemiology, clinical presentation, and evaluation of parapneumonic effusion and empyema in children
Management and prognosis of parapneumonic effusion and empyema in children
Pneumonia caused by Chlamydia pneumoniae in children
Biology of Rickettsia rickettsii infection
Biology of ehrlichiae
Clinical manifestations and diagnosis of Rocky Mountain spotted fever
Human ehrlichiosis and anaplasmosis
Treatment of Rocky Mountain spotted fever
Approach to the ill-appearing infant (younger than 90 days of age)
Pathophysiology of sepsis
Systemic inflammatory response syndrome (SIRS) and sepsis in children: Definitions, epidemiology, clinical manifestations, and diagnosis
Pelvic inflammatory disease: Clinical manifestations and diagnosis
Pelvic inflammatory disease: Pathogenesis, microbiology, and risk factors
Pelvic inflammatory disease: Treatment in adults and adolescents
Sexually transmitted infections: Issues specific to adolescents
Animal bites (dogs, cats, and other animals): Evaluation and management
Cellulitis and skin abscess: Epidemiology, microbiology, clinical manifestations, and diagnosis
Mastitis and breast abscess in children and adolescents
Mastitis and breast abscess in infants younger than two months
Techniques for skin abscess drainage
Methicillin-resistant Staphylococcus aureus (MRSA) in children: Prevention and control
Methicillin-resistant Staphylococcus aureus infections in children: Epidemiology and clinical spectrum
Staphylococcus aureus in children: Overview of treatment of invasive infections
Suspected Staphylococcus aureus and streptococcal skin and soft tissue infections in children >28 days: Evaluation and management
Suspected Staphylococcus aureus and streptococcal skin and soft tissue infections in neonates: Evaluation and management
Complications of streptococcal tonsillopharyngitis
Group A streptococcal tonsillopharyngitis in children and adolescents: Clinical features and diagnosis
PANDAS: Pediatric autoimmune neuropsychiatric disorder associated with group A streptococci
Sydenham chorea
Treatment and prevention of streptococcal pharyngitis in adults and children
Bacterial tracheitis in children: Clinical features and diagnosis
Bacterial tracheitis in children: Treatment and prevention
Croup: Clinical features, evaluation, and diagnosis
Epidemiology and pathophysiology of diphtheria
Management of croup
Patient education: Croup in infants and children (Beyond the Basics)
Tracheobronchitis associated with tracheostomy tubes and endotracheal intubation in children
Acute infectious cystitis: Clinical features and diagnosis in children older than two years and adolescents
Acute infectious cystitis: Management and prognosis in children older than two years and adolescents
Etiology and evaluation of dysuria in children and adolescents
Urinary tract infections in children: Epidemiology and risk factors
Urinary tract infections in children: Long-term management and prevention
Urinary tract infections in infants and children older than one month: Clinical features and diagnosis
Urinary tract infections in infants older than one month and young children: Acute management, imaging, and prognosis
COVID-19: Clinical manifestations and diagnosis in children
COVID-19: Management in children
Clinical features of varicella-zoster virus infection: Chickenpox
Clinical manifestations and diagnosis of parvovirus B19 infection
Clinical manifestations and treatment of Epstein-Barr virus infection
Coronaviruses
Diagnosis, treatment, and prevention of adenovirus infection
Epidemiology of varicella-zoster virus infection: Chickenpox
Epidemiology, clinical manifestations, and pathogenesis of rhinovirus infections
Gianotti-Crosti syndrome (papular acrodermatitis)
Hand, foot, and mouth disease and herpangina
Hepatitis C virus infection in children
Herpetic gingivostomatitis in young children
Human herpesvirus 6 infection in children: Clinical manifestations, diagnosis, and treatment
Human herpesvirus 7 infection
Human metapneumovirus infections
Infectious mononucleosis
Middle East respiratory syndrome coronavirus: Clinical manifestations and diagnosis
Middle East respiratory syndrome coronavirus: Treatment and prevention
Middle East respiratory syndrome coronavirus: Virology, pathogenesis, and epidemiology
Molluscum contagiosum
Mumps
Overview of cytomegalovirus infections in children
Parainfluenza viruses in children
Parvovirus B19 infection during pregnancy
Pathogenesis, epidemiology, and clinical manifestations of adenovirus infection
Respiratory syncytial virus infection: Clinical features and diagnosis
Respiratory syncytial virus infection: Prevention in infants and children
Respiratory syncytial virus infection: Treatment
Roseola infantum (exanthem subitum)
The common cold in children: Clinical features and diagnosis
The common cold in children: Management and prevention
Treatment and prevention of parvovirus B19 infection
Virology of Epstein-Barr virus
Virology, epidemiology, and pathogenesis of parvovirus B19 infection
Virology, pathogenesis, and epidemiology of human herpesvirus 6 infection
Agammaglobulinemia
Clinical manifestations, epidemiology, and diagnosis of common variable immunodeficiency in adults
Clinical significance of isolated IgE deficiency
Common variable immunodeficiency in children
Gastrointestinal manifestations in primary immunodeficiency
Hyperimmunoglobulin M syndromes
IgG subclass deficiency
IgG subclasses: Physical properties, genetics, and biologic functions
Intravenous immune globulin: Adverse effects
Malignancy in primary immunodeficiency
Pathogenesis of common variable immunodeficiency
Primary humoral immunodeficiencies: An overview
Selective IgA deficiency: Clinical manifestations, pathophysiology, and diagnosis
Selective IgA deficiency: Management and prognosis
Selective IgM deficiency
Specific antibody deficiency
Treatment and prognosis of common variable immunodeficiency
Ataxia-telangiectasia
Bloom syndrome
Nijmegen breakage syndrome
Adenosine deaminase deficiency: Pathogenesis, clinical manifestations, and diagnosis
Adenosine deaminase deficiency: Treatment and prognosis
CD3/T cell receptor complex disorders causing immunodeficiency
Combined immunodeficiencies
Newborn screening for primary immunodeficiencies
Purine nucleoside phosphorylase deficiency
Severe combined immunodeficiency (SCID) with JAK3 deficiency
Severe combined immunodeficiency (SCID): An overview
Severe combined immunodeficiency (SCID): Specific defects
T cell receptor signaling
T-B-NK+ SCID: Management
T-B-NK+ SCID: Pathogenesis, clinical manifestations, and diagnosis
X-linked severe combined immunodeficiency (X-SCID)
ZAP-70 deficiency
Approach to the adult with recurrent infections
Assessing antibody function as part of an immunologic evaluation
Autoimmunity in patients with inborn errors of immunity/primary immunodeficiency
Flow cytometry for the diagnosis of primary immunodeficiencies
Genetic testing in patients with a suspected primary immunodeficiency or autoinflammatory syndrome
Hematopoietic cell transplantation for non-SCID inborn errors of immunity
Hematopoietic cell transplantation for severe combined immunodeficiencies
Immune and microbial mechanisms in the pathogenesis of inflammatory bowel disease
Immune function in older adults
Immune globulin therapy in primary immunodeficiency
Immunizations in patients with primary immunodeficiency
Inborn errors of immunity (primary immunodeficiencies): Classification
Inborn errors of immunity (primary immunodeficiencies): Overview of management
Laboratory evaluation of the immune system
Overview of gene therapy for inborn errors of immunity
Recognition of immunodeficiency in the first three months of life
Subcutaneous and intramuscular immune globulin therapy
Pulmonary complications of primary immunodeficiencies
Syndromic immunodeficiencies
Autoimmune lymphoproliferative syndrome (ALPS): Clinical features and diagnosis
Autoimmune lymphoproliferative syndrome (ALPS): Epidemiology and pathogenesis
Autoimmune lymphoproliferative syndrome (ALPS): Management and prognosis
Autosomal dominant hyperimmunoglobulin E syndrome
Cartilage-hair hypoplasia
Chronic mucocutaneous candidiasis
DiGeorge (22q11.2 deletion) syndrome: Clinical features and diagnosis
DiGeorge (22q11.2 deletion) syndrome: Epidemiology and pathogenesis
DiGeorge (22q11.2 deletion) syndrome: Management and prognosis
IPEX: Immune dysregulation, polyendocrinopathy, enteropathy, X-linked
Idiopathic CD4+ lymphocytopenia
Idiopathic systemic capillary leak syndrome
Mendelian susceptibility to mycobacterial diseases: An overview
Mendelian susceptibility to mycobacterial diseases: Specific defects
NK cell deficiency syndromes: Clinical manifestations and diagnosis
NK cell deficiency syndromes: Treatment
Wiskott-Aldrich syndrome
X-linked lymphoproliferative disease
Acquired disorders of the complement system
Chediak-Higashi syndrome
Chronic granulomatous disease: Pathogenesis, clinical manifestations, and diagnosis
Chronic granulomatous disease: Treatment and prognosis
Cyclic neutropenia
Inherited disorders of the complement system
Leukocyte-adhesion deficiency
Myeloperoxidase deficiency and other enzymatic WBC defects causing immunodeficiency
Neutrophil-specific granule deficiency
Overview and clinical assessment of the complement system
Primary disorders of phagocyte number and/or function: An overview
Safety of rheumatic disease medication use during pregnancy and lactation
Secondary immunodeficiency induced by biologic therapies
Mycoplasma pneumoniae infection in adults
Pneumonia caused by Chlamydia pneumoniae in adults
Psittacosis
Acute bronchitis in adults
Evaluation for infection in exacerbations of chronic obstructive pulmonary disease
Management of infection in exacerbations of chronic obstructive pulmonary disease
Nonresolving pneumonia
Overview of community-acquired pneumonia in adults
Procalcitonin use in lower respiratory tract infections
Treatment of histoplasmosis in patients with HIV
Bronchiectasis in adults: Evaluation and treatment of acute exacerbations
Bronchiectasis in adults: Maintaining lung health
Clinical manifestations and diagnosis of bronchiectasis in adults
Epidemiology, clinical presentation, and diagnostic evaluation of parapneumonic effusion and empyema in adults
Lung abscess in adults
Postoperative mediastinitis after cardiac surgery
Sputum cultures for the evaluation of bacterial pneumonia
Avian influenza vaccines
Infection control measures for prevention of seasonal influenza
Seasonal influenza in adults: Role of antiviral prophylaxis for prevention
Aspiration pneumonia in adults
Clinical presentation and diagnostic evaluation of ventilator-associated pneumonia
Epidemiology, pathogenesis, microbiology, and diagnosis of hospital-acquired and ventilator-associated pneumonia in adults
Risk factors and prevention of hospital-acquired and ventilator-associated pneumonia in adults
The ventilator circuit
Treatment of hospital-acquired and ventilator-associated pneumonia in adults
Parainfluenza viruses in adults
Clinical manifestations and diagnosis of Chlamydia trachomatis infections
Epidemiology of Chlamydia trachomatis infections
Treatment of Chlamydia trachomatis infection
Mycoplasma genitalium infection in males and females
Prevention of sexually transmitted infections
Screening for sexually transmitted infections
Urethritis in adult males
Epidemiology, clinical manifestations, and diagnosis of genital herpes simplex virus infection
Prevention of genital herpes virus infections
Treatment of genital herpes simplex virus infection
Clinical manifestations and diagnosis of Neisseria gonorrhoeae infection in adults and adolescents
Disseminated gonococcal infection
Epidemiology and pathogenesis of Neisseria gonorrhoeae infection
Treatment of uncomplicated Neisseria gonorrhoeae infections
Virology of human papillomavirus infections and the link to cancer
Epidemiology, clinical manifestations, and diagnosis of tubo-ovarian abscess
Long-term complications of pelvic inflammatory disease
Management and complications of tubo-ovarian abscess
Postpartum endometritis
Syphilis in patients with HIV
Bacterial vaginosis: Clinical manifestations and diagnosis
Bacterial vaginosis: Initial treatment
Bacterial vaginosis: Recurrent infection
Candida vulvovaginitis: Clinical manifestations and diagnosis
Candida vulvovaginitis: Treatment
Desquamative inflammatory vaginitis
Trichomoniasis: Clinical manifestations and diagnosis
Vaginal discharge (vaginitis): Initial evaluation
Overview of viral myositis
Approach to imaging modalities in the setting of suspected nonvertebral osteomyelitis
Nonvertebral osteomyelitis in adults: Clinical manifestations and diagnosis
Nonvertebral osteomyelitis in adults: Treatment
Osteomyelitis associated with open fractures in adults
Pathogenesis of osteomyelitis
Pelvic osteomyelitis and other infections of the bony pelvis in adults
Vertebral osteomyelitis and discitis in adults
Infectious tenosynovitis
Septic arthritis in adults
Septic bursitis
Synovial fluid analysis
Acute cellulitis and erysipelas in adults: Treatment
Cellulitis following pelvic lymph node dissection
Skin abscesses in adults: Treatment
Clostridial myonecrosis
Human bites: Evaluation and management
Infectious complications of pressure-induced skin and soft tissue injury
Infectious complications of puncture wounds
Necrotizing soft tissue infections
Soft tissue infections following water exposure
Clinical manifestations of Lyme disease in adults
Epidemiology of Lyme disease
Immunopathogenesis of Lyme disease
Microbiology of Lyme disease
Nervous system Lyme disease
Borrelia miyamotoi infection
Microbiology, pathogenesis, and epidemiology of relapsing fever
Epidemic typhus
Murine typhus
Other spotted fever group rickettsial infections
Rickettsialpox
Scrub typhus: Clinical features and diagnosis
Scrub typhus: Treatment and prevention
Tick paralysis
Use of the tuberculin skin test for diagnosis of tuberculosis infection (tuberculosis screening) in adults
Tuberculosis infection (latent tuberculosis) in pregnancy
Pertussis infection in adolescents and adults: Clinical manifestations and diagnosis
Pertussis infection in adolescents and adults: Treatment and prevention
Evaluation of acute pharyngitis in adults
Asymptomatic bacteriuria in adults
Urinary tract infections and asymptomatic bacteriuria in pregnancy
Acute complicated urinary tract infection (including pyelonephritis) in adults
Acute simple cystitis in adult males
Acute simple cystitis in females
Catheter-associated urinary tract infection in adults
Recurrent simple cystitis in women
Sampling and evaluation of voided urine in the diagnosis of urinary tract infection in adults
Autosomal dominant polycystic kidney disease (ADPKD): Evaluation and management of complicated urinary tract infections
Acute bacterial prostatitis
Chronic bacterial prostatitis
Renal and perinephric abscess
Bacterial adherence and other virulence factors for urinary tract infection
Clinical presentation, diagnosis, and course of primary vesicoureteral reflux
Kidney stones in adults: Struvite (infection) stones
Management of vesicoureteral reflux
Xanthogranulomatous pyelonephritis
Approach to the diagnosis of cytomegalovirus infection
Cytomegalovirus infection in pregnancy
Epidemiology, clinical manifestations, and treatment of cytomegalovirus infection in immunocompetent adults
Overview of diagnostic tests for cytomegalovirus infection
Viruses that cause arthritis
Epidemiology and diagnosis of hantavirus infections
Hantavirus cardiopulmonary syndrome
Kidney involvement in hantavirus infections
Pathogenesis of hantavirus infections
Epidemiology, clinical manifestations, and diagnosis of herpes simplex virus type 1 infection
Genital herpes simplex virus infection and pregnancy
Herpes simplex virus infection of the esophagus
Treatment and prevention of herpes simplex virus type 1 in immunocompetent adolescents and adults
Anal squamous intraepithelial lesions: Epidemiology, clinical presentation, diagnosis, screening, prevention, and treatment
Human papillomavirus infections: Epidemiology and disease associations
Kidney transplantation in adults: BK polyomavirus-associated nephropathy
Overview and virology of JC polyomavirus, BK polyomavirus, and other polyomavirus infections
B virus infection
COVID-19: Clinical features
COVID-19: Diagnosis
COVID-19: Epidemiology, virology, and prevention
COVID-19: Infection prevention for persons with SARS-CoV-2 infection
COVID-19: Management in hospitalized adults
COVID-19: Questions and answers
COVID-19: Vaccine-induced immune thrombotic thrombocytopenia (VITT)
The common cold in adults: Diagnosis and clinical features
Clinical manifestations, diagnosis, and treatment of human herpesvirus 6 infection in adults
Human herpesvirus-8 infection
Treatment and prevention of mpox (monkeypox)
Variola virus (smallpox)
Rabies pre-exposure prophylaxis
Diagnosis of varicella-zoster virus infection
Epidemiology, clinical manifestations, and diagnosis of herpes zoster
Post-exposure prophylaxis against varicella-zoster virus infection
Postherpetic neuralgia
Treatment of herpes zoster in the immunocompetent host
Vaccination for the prevention of shingles (herpes zoster)
Varicella zoster virus vasculopathy
Varicella-zoster virus infection in pregnancy
What's new in infectious diseases

## Sheet: Society Guidelines
IDSA	Date published	recommendations	JCEM	Date published	recommendations	KDIGO	Date published	recommendations	ACR	Date published	recommendations
Practice Guidelines for the Diagnosis and Management of Skin and Soft Tissue Infections: 2014 Update by the Infectious Diseases Society of America	2014-07-15	75	The Diagnosis of Cushing’s Syndrome	2008-05-01	19	2009 TRANSPLANT RECIPIENT GUIDELINE	1905-07-01	178	2015 Recommendations for the Management of Polymyalgia Rheumatica: A European League Against Rheumatism/American College of Rheumatology Collaborative Initiative	2015-10-01	9
Clinical Practice Guideline for the Management of Chronic Kidney Disease in Patients Infected With HIV: 2014 Update by the HIV Medicine Association of the Infectious Diseases Society of America	2014-09-17	24	Diagnosis and Treatment of Hyperprolactinemia: An Endocrine Society Clinical Practice Guideline	2011-02-01	20	2012 AKI GUIDELINE	2012-03-01	79	2017 American College of Rheumatology Guideline for the Prevention and Treatment of Glucocorticoid-Induced Osteoporosis	2017-08-01	5
2015 Infectious Diseases Society of America (IDSA) Clinical Practice Guidelines for the Diagnosis and Treatment of Native Vertebral Osteomyelitis in Adults	2015-07-29	38	Pituitary Incidentaloma: An Endocrine Society Clinical Practice Guideline	2011-04-01	12	2012 ANEMIA GUIDELINE	2012-08-01	56	2018 American College of Rheumatology/National Psoriasis Foundation Guideline for the Treatment of Psoriatic Arthritis	2019-01-01	80
Infective Endocarditis in Adults: Diagnosis, Antimicrobial Therapy, and Management of Complications	2015-09-15	151	Evaluation and Treatment of Adult Growth Hormone Deficiency: An Endocrine Society Clinical Practice Guideline	2011-06-01	20	2012 CKD GUIDELINE	2013-01-01	106	2019 Update of the American College of Rheumatology/Spondylitis Association of America/Spondyloarthritis Research and Treatment Network Recommendations for the Treatment of Ankylosing Spondylitis and Nonradiographic Axial Spondyloarthritis	2019-10-01	86
Clinical Practice Guideline for the Management of Candidiasis: 2016 Update by the Infectious Diseases Society of America	2015-12-16	140	Evaluation, Treatment, and Prevention of Vitamin D Deficiency: an Endocrine Society Clinical Practice Guideline	2011-07-01	16	2013 LIPIDS GUIDELINE	2013-11-01	13	2019 American College of Rheumatology/Arthritis Foundation Guideline for the Management of Osteoarthritis of the Hand, Hip, and Knee	2020-02-01	48
Implementing an Antibiotic Stewardship Program: Guidelines by the Infectious Diseases Society of America and the Society for Healthcare Epidemiology of America	2016-04-13	28	Osteoporosis in Men: An Endocrine Society Clinical Practice Guideline	2012-06-01	20	2017 CKD-MBD GUIDELINE UPDATE	2017-07-01	38	2020 American College of Rheumatology Guideline for the Management of Reproductive Health in Rheumatic and Musculoskeletal Diseases	2020-04-01	85
Practice Guidelines for the Diagnosis and Management of Aspergillosis: 2016 Update by the Infectious Diseases Society of America	2016-06-29	98	Evaluation and Treatment of Hypertriglyceridemia: An Endocrine Society Clinical Practice Guideline	2012-09-01	12	2017 LIVING DONOR GUIDELINE	2017-08-01	146	2020 American College of Rheumatology Guideline for the Management of Gout	2020-06-01	41
Management of Adults With Hospital-acquired and Ventilator-associated Pneumonia: 2016 Clinical Practice Guidelines by the Infectious Diseases Society of America and the American Thoracic Society	2016-07-14	40	Androgen Therapy in Women: A Reappraisal: An Endocrine Society Clinical Practice Guideline	2014-10-01	14	2020 TRANSPLANT CANDIDATE GUIDELINE	2020-04-01	266	2020 IDSA/AAN/ACR Guidelines for the Prevention, Diagnosis and Treatment of Lyme Disease	2021-01-01	46
2016 Infectious Diseases Society of America (IDSA) Clinical Practice Guideline for the Treatment of Coccidioidomycosis	2016-07-27	54	Acromegaly: An Endocrine Society Clinical Practice Guideline	2014-11-01	39	2021 BLOOD PRESSURE GUIDELINE	2021-03-01	31	2021 American College of Rheumatology Guideline for the Treatment of Rheumatoid Arthritis	2021-07-01	40
Official American Thoracic Society/Centers for Disease Control and Prevention/Infectious Diseases Society of America Clinical Practice Guidelines: Treatment of Drug-Susceptible Tuberculosis	2016-08-10	9	Paget's Disease of Bone: An Endocrine Society Clinical Practice Guideline	2014-12-01	18	2021 GLOMERULAR DISEASES GUIDELINE	2021-10-01	233	2021 American College of Rheumatology/Vasculitis Foundation Guideline for the Management of Antineutrophil Cytoplasmic Antibody–Associated Vasculitis	2021-08-01	51
Diagnosis and Treatment of Leishmaniasis: Clinical Practice Guidelines by the Infectious Diseases Society of America (IDSA) and the American Society of Tropical Medicine and Hygiene (ASTMH)	2016-12-07	79	Treatment of Cushing's Syndrome	2015-08-01	42	KDIGO 2022 DIABETES IN CKD GUIDELINE	2022-11-01	65	2021 American College of Rheumatology Guideline for the Treatment of Juvenile Idiopathic Arthritis: Therapeutic Approaches for Oligoarthritis, Temporomandibular Joint Arthritis, and Systemic Juvenile Idiopathic Arthritis	2022-04-01	25
Official American Thoracic Society/Infectious Diseases Society of America/Centers for Disease Control and Prevention Clinical Practice Guidelines: Diagnosis of Tuberculosis in Adults and Children	2016-12-08	23	Treatment of the Symptoms of the Menopause	2015-11-01	34	2022 HEPATITIS C IN CKD GUIDELINE	2022-12-01	59	2022 American College of Rheumatology/American Association of Hip and Knee Surgeons Guideline for the Perioperative Management of Antirheumatic Medication in Patients With Rheumatic Diseases Undergoing Elective Total Hip or Total Knee Arthroplasty	2022-09-01	9
2017 Infectious Diseases Society of America’s Clinical Practice Guidelines for Healthcare-Associated Ventriculitis and Meningitis	2017-02-14	83	Diagnosis and Treatment of Primary Adrenal Insufficiency	2016-02-01	36				2022 American College of Rheumatology (ACR) Guideline for Vaccinations in Patients with Rheumatic and Musculoskeletal Diseases Guideline Summary	2023-03-01	25
2017 HIVMA of IDSA Clinical Practice Guideline for the Management of Chronic Pain in Patients Living With HIV	2017-09-14	51	Pharmacological Management of Obesity	2016-02-01	19
2017 HRS expert consensus statement on cardiovascular implantable electronic device lead management and extraction	2017-09-14	31	The Management of Primary Aldosteronism: Case Detection, Diagnosis, and Treatment	2016-05-01	9
2017 Infectious Diseases Society of America Clinical Practice Guidelines for the Diagnosis and Management of Infectious Diarrhea	2017-10-19	60	Hormonal Replacement in Hypopituitarism in Adults	2016-10-01	78
Outbreak Response and Incident Management: SHEA Guidance and Resources for Healthcare Epidemiologists in United States Acute-Care Hospitals	2017-11-30	47	Pediatric Obesity— Assessment, Treatment, and Prevention	2017-01-01	30
Clinical Practice Guidelines for Clostridium difficile Infection in Adults and Children: 2017 Update by the Infectious Diseases Society of America (IDSA) and Society for Healthcare Epidemiology of America (SHEA)	2018-02-15	52	Functional Hypothalamic Amenorrhea	2017-03-01	23
Diagnosis and Treatment of Neurocysticercosis: 2017 Clinical Practice Guidelines by the Infectious Diseases Society of America (IDSA) and the American Society of Tropical Medicine and Hygiene (ASTMH)	2018-02-22	48	Endocrine Treatment of Gender-Dysphoric/Gender-Incongruent Persons: An Endocrine Society Clinical Practice Guideline	2017-09-01	28
Outpatient Management of Fever and Neutropenia in Adults Treated for Malignancy: American Society of Clinical Oncology and Infectious Diseases Society of America Clinical Practice Guideline Update	2018-05-01	6	Testosterone Therapy in Men With Hypogonadism: An Endocrine Society Clinical Practice Guideline	2018-03-01	12
A Guide to Utilization of the Microbiology Laboratory for Diagnosis of Infectious Diseases: 2018 Update by the Infectious Diseases Society of America and the American Society for Microbiology	2018-06-28	10	Evaluation and Treatment of Hirsutism in Premenopausal Women: An Endocrine Society Clinical Practice Guideline	2018-04-01	20
SHEA neonatal intensive care unit (NICU) white paper series: Practical approaches to Clostridioides difficile prevention	2018-08-30	7	Hypothalamic–Pituitary and Growth Disorders in Survivors of Childhood Cancer: An Endocrine Society Clinical Practice Guideline	2018-08-01	31
Antimicrobial Prophylaxis for Adult Patients With CancerRelated Immunosuppression: ASCO and IDSA Clinical Practice Guideline Update	2018-09-04	10	Congenital Adrenal Hyperplasia Due to Steroid 21-Hydroxylase Deficiency	2018-09-01	54
2018 Infectious Diseases Society of America Clinical Practice Guideline for the Management of Outpatient Parenteral Antimicrobial Therapy	2018-11-13	17	Pharmacological Management of Osteoporosis in Postmenopausal Women	2019-03-01	15
Clinical Practice Guidelines by the Infectious Diseases Society of America: 2018 Update on Diagnosis, Treatment, Chemoprophylaxis, and Institutional Outbreak Management of Seasonal Influenza	2018-12-19	58	Treatment of Diabetes in Older Adults	2019-05-01	35
Clinical Practice Guideline: Tonsillectomyin Children (Update)	2019-02-05	15	Primary Prevention of ASCVD and T2DM in Patients at Metabolic Risk	2019-09-01	24
Diagnosis and Prevention of Periprosthetic Joint Infections	2019-03-11	25	Lipid Management in Patients with Endocrine Disorders	2020-12-01	43
Clinical Practice Guideline for the Management of Asymptomatic Bacteriuria: 2019 Update by the Infectious Diseases Society of Americaa	2019-03-21	22	Management of Hyperglycemia in Hospitalized Adult Patients in Non-Critical Care Settings: An Endocrine Society Clinical Practice Guideline	2022-06-01	15
Diagnosis and Treatment of Adults with Community-acquired Pneumonia	2019-10-01	16	Treatment of Hypercalcemia of Malignancy in Adults: An Endocrine Society Clinical Practice Guideline	2022-12-01	8
Treatment of Drug-Resistant Tuberculosis	2019-11-15	25	Management of Individuals with Diabetes at High Risk for Hypoglycemia: An Endocrine Society Clinical Practice Guideline	2023-03-01	10
Hepatitis C Guidance 2019 Update: American Association for the Study of Liver Diseases–Infectious Diseases Society of America Recommendations for Testing, Managing, and Treating Hepatitis C Virus Infection	2019-12-09	48
Therapeutic monitoring of vancomycin for serious methicillin-resistant Staphylococcus aureus infections: A revised consensus guideline and review by the American Society of Health-System Pharmacists, the Infectious Diseases Society of America, the Pediatric Infectious Diseases Society, and the Society of Infectious Diseases Pharmacists	2020-03-19	25
Infectious Diseases Society of America Guidelines on the Treatment and Management of Patients with COVID-19	2020-04-11	32
Infectious Diseases Society of America Guidelines on Infection Prevention for Healthcare Personnel Caring for Patients with Suspected or Known COVID-19	2020-04-27	8
The Infectious Diseases Society of America Guidelines on the Diagnosis of COVID-19: Molecular Diagnostic Testing	2020-05-06	17
Treatment of Nontuberculous Mycobacterial Pulmonary Disease: An Official ATS/ERS/ESCMID/IDSA Clinical Practice Guideline	2020-07-06	31
Infectious Diseases Society of America Guidelines on the Diagnosis of COVID-19: Serologic Testing	2020-08-18	8
Guidelines for the Prevention and Treatment of Opportunistic Infections in Adults and Adolescents with HIV	2020-08-18	29
SHEA neonatal intensive care unit (NICU) white paper series: Practical approaches to Staphylococcus aureus disease prevention	2020-09-14	7
Management of healthcare personnel living with hepatitis B, hepatitis C, or human immunodeficiency virus in US healthcare institutions	2020-10-14	11
Clinical Practice Guidelines by the Infectious Diseases Society of America (IDSA): 2020 Guideline on Diagnosis and Management of Babesiosis	2020-11-30	6
Clinical Practice Guidelines by the Infectious Diseases Society of America (IDSA), American Academy of Neurology (AAN), and American College of Rheumatology (ACR): 2020 Guidelines for the Prevention, Diagnosis and Treatment of Lyme Disease	2020-11-30	43
Reliability of nonlocalizing signs and symptoms as indicators of the presence of infection in nursing-home residents	2020-12-09	13
The Infectious Diseases Society of America Guidelines on the Diagnosis of COVID-19: Antigen Testing	2021-05-27	5
Clinical Practice Guideline by the Infectious Diseases Society of America (IDSA) and Society for Healthcare Epidemiology of America (SHEA): 2021 Focused Update Guidelines on Management of Clostridioides difficile Infection in Adults	2021-06-14	3
Early Care of Adults With Suspected Sepsis in the Emergency Department and Out-of-Hospital Environment: A Consensus-Based Task Force Report	2021-07-01	36
Clinical Practice Guideline by the Pediatric Infectious Diseases Society and the Infectious Diseases Society of America: 2021 Guideline on Diagnosis and Management of Acute Hematogenous Osteomyelitis in Pediatrics	2021-08-05	22
Primary Care Guidance for Persons With Human Immunodeficiency Virus: 2020 Update by the HIV Medicine Association of the Infectious Diseases Society of America	2021-12-08	96
Guidance on the Treatment of ExtendedSpectrum β-lactamase Producing Enterobacterales (ESBL-E), Carbapenem-Resistant Enterobacterales (CRE), and Pseudomonas aeruginosa with Difficult-to-Treat Resistance (DTRP. aeruginosa)	2022-03-07	22
AAOS Prevention of Surgical Site Infections After Major Extremity Trauma	2022-03-21	14
Infectious Diseases Society of America Guidance on the Treatment of AmpC β-lactamaseProducing Enterobacterales, Carbapenem-Resistant Acinetobacter baumannii, and Stenotrophomonas maltophilia Infections	2022-03-31	23
Strategies to prevent central line-associated bloodstream infections in acute-care hospitals: 2022 Update	2022-04-19	32
Strategies to prevent ventilator-associated pneumonia, ventilator-associated events, and nonventilator hospital-acquired pneumonia in acute-care hospitals: 2022 Update	2022-05-20	25
SHEA statement on antibiotic stewardship in hospitals during public health emergencies	2022-09-24	5

## Sheet: FDA NME
Infectious Diseases	FDA approval date	Endocrinology	FDA approval date	Nephrology	FDA approval date	Rheumatology	FDA approval date
ceftazidime	1985-07-19	somatrem	1985-10-17	enalapril maleate	1985-12-24	terfenadine	1985-05-08
sulconazole nitrate	1985-08-30	L-carnitine	1985-12-27	muromonab-CD3	1986-06-19	auranofin	1985-05-24
butoconazole nitrate	1985-11-25	calcitonin (human)	1986-10-31	guanfacine hydrochloride	1986-10-27	suprofen	1985-12-24
cilastatin sodium, imipenem	1985-11-26	lovastatin	1987-08-31	terazosin hydrochloride	1987-08-07	clobetasol propionate	1985-12-27
cefotetan disodium	1985-12-27	teriparatide acetate	1987-12-23	lisinopril	1987-12-29	ketoprofen	1986-01-09
ribavirin	1985-12-31	sodium phenylacetate, sodium benzoate	1987-12-23	penbutolol sulfate	1987-12-30	etretinate	1986-09-30
permethrin	1986-03-31	sermorelin acetate	1990-12-28	tiopronin	1988-08-11	mometasone furoate	1987-04-30
norfloxacin	1986-10-31	gallium nitrate	1991-01-17	nicardipine hydrochloride	1988-12-21	carprofen	1987-12-31
clofazimine	1986-12-15	pamidronate disodium	1991-10-31	carteolol hydrochloride	1988-12-28	diclofenac sodium	1988-07-28
aztreonam	1986-12-31	pravastatin sodium	1991-10-31	pinacidil	1989-12-28	avobenzone, padimate-O	1988-09-30
sulbactam sodium, ampicillin sodium	1986-12-31	simvastatin	1991-12-23	doxazosin mesylate	1990-11-02	astemizole	1988-12-29
zidovudine	1987-03-19	histrelin acetate	1991-12-24	isradipine	1990-12-20	interferon alfa-n3	1989-10-10
ciprofloxacin hydrochloride	1987-10-22	fluvastatin sodium	1993-12-31	ramipril	1991-01-28	ketorolac tromethamine	1989-11-30
cefmenoxime hydrochloride	1987-12-30	metformin hydrochloride	1995-03-03	fosinopril sodium	1991-05-16	fluticasone propionate	1990-12-14
terconazole	1987-12-31	acarbose	1995-09-06	benazepril hydrochloride	1991-06-25	halobetasol propionate	1990-12-17
mupirocin	1987-12-31	alendronate sodium	1995-09-29	felodipine	1991-07-25	etodolac	1991-01-31
naftifine hydrochloride	1988-02-29	glimepiride	1995-11-30	quinapril hydrochloride	1991-11-19	nabumetone	1991-12-24
cefotiam hydrochloride	1988-12-30	corticorelin ovine triflutate	1996-05-23	finasteride	1992-06-19	masoprocol	1992-09-04
oxiconazole nitrate	1988-12-30	lispro insulin	1996-06-14	amlodipine besylate	1992-07-31	oxaprozin	1992-10-29
cefpiramide sodium	1989-01-31	atorvastatin calcium	1996-12-17	bisoprolol fumarate	1992-07-31	loratadine	1993-04-12
cefixime	1989-04-28	miglitol	1996-12-18	torsemide	1993-08-23	calcipotriene	1993-12-29
mefloquine hydrochloride	1989-05-02	cabergoline	1996-12-23	perindopril erbumine	1993-12-30	budesonide	1994-02-14
ganciclovir sodium	1989-06-23	troglitazone	1997-01-29	cysteamine bitartrate	1994-08-15	acrivastine, pseudoephedrine hydrochloride	1994-03-25
cefmetazole sodium	1989-12-11	tiludronate disodium	1997-03-07	spirapril hydrochloride	1994-12-29	azelaic acid	1995-09-13
fluconazole	1990-01-29	cerivastatin sodium	1997-06-26	nisoldipine	1995-02-02	cetirizine	1995-12-08
eflornithine hydrochloride	1990-11-28	sibutramine hydrochloride	1997-11-22	losartan potassium	1995-04-14	adapalene	1996-05-31
ofloxacin	1990-12-28	raloxifene hydrochloride	1997-12-09	moexipril hydrochloride	1995-04-19	fexofenadine hydrochloride	1996-07-25
foscarnet sodium	1991-09-27	repaglinide	1997-12-22	mycophenolate mofetil	1995-05-03	bentoquatam	1996-08-26
didanosine	1991-10-09	risedronate sodium	1998-03-27	carvedilol	1995-09-14	azelastine hydrochloride	1996-11-01
clarithromycin	1991-10-31	paricalcitol	1998-04-17	trandolapril	1996-04-26	imiquimod	1997-02-27
azithromycin	1991-11-01	orlistat	1999-04-23	pentosan polysulfate sodium	1996-09-26	tazarotene	1997-06-13
cefprozil	1991-12-23	rosiglitazone maleate	1999-05-25	valsartan	1996-12-23	bromfenac sodium	1997-07-15
loracarbef	1991-12-31	doxercalciferol	1999-06-09	tamsulosin hydrochloride	1997-04-15	becaplermin	1997-12-16
enoxacin	1991-12-31	pioglitazone hydrochloride	1999-07-15	mibefradil dihydrochloride	1997-06-20	thalidomide	1998-07-16
temafloxacin hydrochloride	1992-01-30	insulin glargine	2000-04-20	fenoldopam mesylate	1997-09-23	leflunomide	1998-09-10
lomefloxacin hydrochloride	1992-02-21	colesevelam hydrochloride	2000-05-26	irbesartan	1997-09-30	etanercept	1998-11-02
zalcitabine	1992-06-19	insulin aspart recombinant	2000-06-07	fomepizole	1997-12-04	celecoxib	1998-12-31
halofantrine hydrochloride	1992-07-24	nateglinide	2000-12-22	daclizumab	1997-12-10	rofecoxib	1999-05-20
cefpodoxime proxetil	1992-08-07	zoledronic acid	2001-08-20	eprosartan mesylate	1997-12-22	aminolevulinic acid hydrochloride	1999-12-03
itraconazole	1992-09-11	ezetimibe	2002-10-25	tolterodine tartrate	1998-03-25	mequinol, tretinoin	1999-12-10
atovaquone	1992-11-25	pegvisomant	2003-03-25	sildenafil citrate	1998-03-27	cevimeline hydrochloride	2000-01-11
rifabutin	1992-12-23	ibandronate sodium	2003-05-16	basiliximab	1998-05-12	meloxicam	2000-04-13
terbinafine hydrochloride	1992-12-30	rosuvastatin calcium	2003-08-12	candesartan cilexetil	1998-06-04	docosanol	2000-07-25
rimantadine hydrochloride	1993-09-17	insulin glulisine	2004-04-16	sevelamer hydrochloride	1998-10-30	anakinra	2001-11-14
tazobactam sodium, pipercillin sodium	1993-10-22	omega-3-acid ethyl esters	2004-11-10	telmisartan	1998-11-10	valdecoxib	2001-11-16
trimetrexate glucuronate	1993-12-17	pramlintide acetate	2005-03-16	sirolimus	1999-09-15	pimecrolimus	2001-12-13
stavudine	1994-06-24	exenatide	2005-04-28	dutasteride	2001-11-20	desloratadine	2001-12-21
famciclovir	1994-06-29	insulin detemir	2005-06-16	olmesartan medoxomil	2002-04-25	adalimumab	2002-12-31
dirithromycin	1995-06-19	mecasermin (rDNA†origin)	2005-08-30	eplerenone	2002-09-27	alefacept	2003-01-30
lamivudine	1995-11-17	mecasermin rinfabate (rDNA†origin)	2005-12-12	icodextrin	2002-12-20	efalizumab	2003-10-27
saquinavir	1995-12-06	sitagliptin phosphate	2006-10-16	alfuzosin hydrochloride	2003-06-12	abatacept	2005-12-23
ceftibuten	1995-12-20	lanreotide	2007-08-30	vardenafil hydrochloride	2003-08-19	avobenzone, ecamsule, octocrylene	2006-07-21
cefepime hydrochloride	1996-01-18	saxagliptin	2009-07-31	tadalafil	2003-11-21	ciclesonide	2006-10-20
ritonavir	1996-03-01	pitavastatin	2009-08-03	cinacalcet hydrochloride	2004-03-08	kunecatechins	2006-10-31
indinavir sulfate	1996-03-13	liraglutide	2010-01-25	trospium chloride	2004-05-28	milnacipran hydrochloride	2009-01-14
albendazole	1996-06-11	denosumab	2010-06-01	lanthanum carbonate hydrate	2004-10-26	febuxostat	2009-02-13
meropenem	1996-06-21	tesamorelin	2010-11-10	solifenacin succinate	2004-11-19	golimumab	2009-04-24
nevirapine	1996-06-21	linagliptin	2011-05-02	darifenacin hydrobromide	2004-12-22	ustekinumab	2009-09-25
cidofovir	1996-06-26	lorcaserin hydrochloride	2012-06-27	conivaptan hydrochloride	2005-12-29	ecallantide	2009-12-01
penciclovir	1996-09-24	pasireotide	2012-12-14	aliskiren	2007-03-05	tocilizumab	2010-01-08
butenafine hydrochloride	1996-10-18	lomitapide	2012-12-21	nebivolol	2007-12-17	clostridial†collagenase†histolyticum	2010-02-02
ivermectin	1996-11-22	alogliptin	2013-01-25	silodosin	2008-10-08	polidocanol	2010-03-30
fosfomycin tromethamine	1996-12-19	mipomersen sodium	2013-01-29	fesoterodine fumarate	2008-10-31	pegloticase	2010-09-14
sparfloxacin	1996-12-19	canagliflozin	2013-03-29	tolvaptan	2009-05-19	belimumab	2011-03-09
nelfinavir mesylate	1997-03-14	dapagliflozin	2014-01-08	dronedarone	2009-07-01	icatibant	2011-08-25
delavirdine mesylate	1997-04-04	metreleptin	2014-02-24	azilsartan medoxomil	2011-02-25	ingenol mebutate	2012-01-23
interferon alfacon-1	1997-10-06	albiglutide	2014-04-15	belatacept	2011-06-15	tofacitinib	2012-11-06
grepafloxacin hydrochloride	1997-11-06	empagliflozin	2014-08-01	glucarpidase	2012-01-17	apremilast	2014-03-21
cefdinir	1997-12-04	dulaglutide	2014-09-18	peginesatide	2012-03-27	secukinumab	2015-01-21
alatrofloxacin mesylate	1997-12-18	parathyroid hormone	2015-01-23	avanafil	2012-04-27	deoxycholic acid	2015-04-29
trovafloxacin mesylate	1997-12-18	alirocumab	2015-07-24	mirabegron	2012-06-28	lesinurad	2015-12-22
palivizumab	1998-06-19	evolocumab	2015-08-27	patiromer	2015-10-21	ixekizumab	2016-03-22
rifapentine	1998-06-22	insulin degludec	2015-09-25	etelcalcetide	2017-02-07	crisaborole	2016-12-14
fomivirsen sodium	1998-08-26	lixisenatide	2016-07-27	sodium zirconium cyclosilicate	2018-05-18	brodalumab	2017-02-15
efavirenz	1998-09-17	abaloparatide	2017-04-28	vibegron	2020-12-23	dupilumab	2017-03-28
abacavir sulfate	1998-12-17	semaglutide	2017-12-05	finerenone	2021-07-09	sarilumab	2017-05-22
alitretinoin	1999-02-02	ertugliflozin	2017-12-19	difelikefalin	2021-08-23	guselkumab	2017-07-13
interferon alfa-n1	1999-03-25	macimorelin	2017-12-20			tildrakizumab-asmn	2018-03-20
amprenavir	1999-04-15	romosozumab-aqqg	2019-04-09			baricitinib	2018-05-31
zanamivir	1999-07-26	teprotumumab-trbw	2020-01-21			lanadelumab-flyo	2018-08-23
dalfopristin, quinupristin	1999-09-21	bempedoic acid	2020-02-21			sarecycline	2018-10-01
oseltamivir phosphate	1999-10-27	osilodrostat	2020-03-06			risankizumab-rzaa	2019-04-23
moxifloxacin hydrochloride	1999-12-10	somapacitan-beco	2020-08-28			upadacitinib	2019-08-16
gatifloxacin	1999-12-17	evinacumab-dgnb	2021-02-11			trifarotene	2019-10-04
linezolid	2000-04-18	dasiglucagon	2021-03-22			afamelanotide	2019-10-08
lopinavir, ritonavir	2000-09-15	lonapegsomatropin-tcgd	2021-08-25			clascoterone	2020-08-26
peginterferon alfa-2b	2001-01-19	inclisiran	2021-12-22			berotralstat	2020-12-03
caspofungin acetate	2001-01-26					tirbanibulin	2020-12-14
cefditoren pivoxil	2001-08-29					voclosporin	2021-01-22
tenofovir disoproxil fumarate	2001-10-26					anifrolumab-fnia	2021-07-30
ertapenem sodium	2001-11-21					avacopan	2021-10-07
voriconazole	2002-05-24					tralokinumab-ldrm	2021-12-27
adefovir dipivoxil	2002-09-20
peginterferon alfa-2a	2002-10-16
nitazoxanide	2002-11-22
enfuvirtide	2003-03-13
gemifloxacin mesylate	2003-04-04
atazanavir sulfate	2003-06-20
emtricitabine	2003-07-02
daptomycin	2003-09-12
sertaconazole nitrate	2003-12-10
telithromycin	2004-04-01
tinidazole	2004-05-17
rifaximin	2004-05-25
micafungin sodium	2005-03-16
entecavir	2005-03-29
tigecycline	2005-06-15
tipranavir	2005-06-22
anidulafungin	2006-02-17
darunavir	2006-06-23
posaconazole	2006-09-15
biskalcitrate, metronidazole, tetracycline hydrochloride	2006-09-28
telbivudine	2006-10-25
retapamulin	2007-04-12
maraviroc	2007-08-06
doripenem	2007-10-12
raltegravir	2007-10-12
etravirine	2008-01-18
artemether, lumefantrine	2009-04-07
benzyl alcohol	2009-04-09
besifloxacin	2009-05-28
telavancin	2009-09-11
ceftaroline fosamil	2010-10-29
spinosad	2011-01-18
boceprevir	2011-05-13
rilpivirine	2011-05-20
telaprevir	2011-05-23
fidaxomicin	2011-05-27
elvitegravir, cobicistat, emtricitabine, tenofovir disoproxil fumarate	2012-08-27
raxibacumab	2012-12-14
bedaquiline	2012-12-28
dolutegravir	2013-08-12
luliconazole	2013-11-14
simeprevir	2013-11-22
sofosbuvir	2013-12-06
miltefosine	2014-03-19
dalbavancin	2014-05-23
efinaconazole	2014-06-06
tedizolid phosphate	2014-06-20
tavaborole	2014-07-07
oritavancin diphosphate	2014-08-06
ledipasvir, sofosbuvir	2014-10-10
finafloxacin	2014-12-17
ceftolozane, tazobactam	2014-12-19
peramivir	2014-12-19
ombitasvir, paritaprevir, ritonavir; dasabuvir (co-packaged)	2014-12-19
ceftazidime and avibactam	2015-02-25
isavuconazonium sulfate	2015-03-06
daclatasvir	2015-07-24
elvitegravir, cobicistat, emtricitabine, tenofovir alafenamide	2015-11-05
elbasvir and grazoprevir	2016-01-28
obiltoxaximab	2016-03-18
sofosbuvir and velpatasvir	2016-06-28
bezlotoxumab	2016-10-21
delafloxacin	2017-06-19
sofosbuvir, velpatasvir, voxilaprevir	2017-07-18
glecaprevir, pibrentasvir	2017-08-03
meropenem and vaborbactam	2017-08-29
benznidazole	2017-08-29
secnidazole	2017-09-15
letermovir	2017-11-08
ozenoxacin	2017-12-11
bictegravir, emtricitabine, tenofovir alafenamide	2018-02-07
ibalizumab-uiyk	2018-03-06
moxidectin	2018-06-13
plazomicin	2018-06-25
tecovirimat	2018-07-13
tafenoquine	2018-07-20
eravacycline	2018-08-27
doravirine	2018-08-30
omadacycline	2018-10-02
baloxavir marboxil	2018-10-24
rifamycin	2018-11-16
triclabendazole	2019-02-13
imipenem, cilastatin, and relebactam	2019-07-16
pretomanid	2019-08-14
lefamulin	2019-08-19
cefiderocol	2019-11-14
artesunate	2020-05-26
fostemsavir	2020-07-02
abametapir	2020-07-24
nifurtimox	2020-08-06
atoltivimab, maftivimab, and odesivimab-ebgn	2020-10-14
remdesivir	2020-10-22
ansuvimab-zykl	2020-12-21
cabotegravir; rilpivirine (co-packaged)	2021-01-21
ibrexafungerp	2021-06-01
fexinidazole	2021-07-16
maribavir	2021-11-23
